# Supplementary material for: Uncovering Predictive Factors and Interventions for Restoring Microecological Diversity after Antibiotic Disturbance
Source: Nutrients. 2023 Sep 10;15(18):3925. doi: 10.3390/nu15183925 (PMC10536327; doi:10.3390/nu15183925)
Supplement: Supplementary file 1 [file nutrients-15-03925-s001.zip › Supplementary_table_S1.xlsx]

## Sheet: Legend
Supplementary Table 1: The OTU table and labels of the training sets

## Sheet: Supplementary Table 1 (training
sample	Abiotrophia_defectiva	Acidaminococcus_fermentans	Actinomyces_odontolyticus	Actinomyces_oris	Actinomyces_viscosus	Aggregatibacter_aphrophilus	Aggregatibacter_segnis	Akkermansia_muciniphila	Alistipes_putredinis	Alistipes_shahii	Alistipes_unclassified	Anaerococcus_unclassified	Anaerofustis_stercorihominis	Anaerostipes_caccae	Anaerotruncus_colihominis	Atopobium_parvulum	Atopobium_rimae	Atopobium_vaginae	Bacteroides_caccae	Bacteroides_cellulosilyticus	Bacteroides_coprocola	Bacteroides_coprophilus	Bacteroides_dorei	Bacteroides_eggerthii	Bacteroides_finegoldii	Bacteroides_fragilis	Bacteroides_helcogenes	Bacteroides_intestinalis	Bacteroides_ovatus	Bacteroides_pectinophilus	Bacteroides_plebeius	Bacteroides_salanitronis	Bacteroides_stercoris	Bacteroides_thetaiotaomicron	Bacteroides_unclassified	Bacteroides_uniformis	Bacteroides_vulgatus	Bacteroides_xylanisolvens	Bifidobacterium_adolescentis	Bifidobacterium_angulatum	Bifidobacterium_animalis	Bifidobacterium_bifidum	Bifidobacterium_breve	Bifidobacterium_catenulatum	Bifidobacterium_dentium	Bifidobacterium_longum	Bifidobacterium_pseudocatenulatum	Bifidobacterium_unclassified	Bilophila_wadsworthia
P10E0	0.01386	0	0.0953	0	0	0	0	0	22.7586	4.54525	0	0	0	0	0.04193	0	0	0	3.1332	0	0	0	0.05062	0.0661	0.02481	0.07873	0.00309	11.0818	1.31815	0	0	0	0.57578	0.21888	1.27538	0.50225	8.92523	0.59604	0.47387	0	0	0.09286	0	0	0	2.98745	0	0	1.72846
P11E0	0	0.0004	0.00256	0	0	0	0	0	37.5651	7.4859	0	0	0	0	0.0076	0	0	0	0.58218	0.61782	0	0	0.03178	0	1.5299	0	0.00233	1.7009	0.31717	0	0	0.00047	0.00463	0.04691	0	1.57318	24.6859	0.30386	0.7021	0	0	0.03977	0	0.01092	0	0.03449	0.0085	0	1.49362
P13E0	0	0	0.00011	0	0	0	0	1.04246	23.248	4.72033	0	0	0	0	0.01869	0	0	0	2.68486	1.95948	0	0	1.12418	0.2365	0.00601	0.00214	0.00144	0.0152	0.00844	0	0	0	18.8999	0.03628	0.56159	1.62047	0.58527	0.48408	2.98521	0	0.002	0.40921	0.00062	0.0018	0	2.69094	0	0	0.29135
P17E0	0.00159	0	0	0	0	0	0	0	20.1205	7.22381	0.05978	0	0	0	0.06562	7e-05	0	0	3.16734	0	0	5.53298	0.20943	19.1374	0.01992	0	0.0009	8.79154	1.45969	0	0	0	0.00273	0.01075	0	0.23212	3.21341	3.57778	0	0	0	0	0.00061	0	0	1.92359	0	0	0.80524
P18E0	0	0	0.00399	0	0	0	0	11.0054	0.05024	2.17796	0.84771	0	0	0	0.32777	0	0	0	1.04177	2.19488	0	0	0.51698	0.00038	0.00144	0.00284	0.00293	0.004	0.59934	0	0	0.00044	0.00055	0	0	2.66785	16.6173	0.01704	6.67944	0	0.02614	0	0.00017	0	4e-05	1.52114	0	0	0.89325
P1E0	0	0	0	0	0	0	0	22.8704	28.3873	5.91072	0	0	0	0	0.00366	0	0	0	0.76931	1.13648	0.02264	0	0.04818	3.03729	0	0	0.00044	0.00181	0.27094	0	0	0.00203	0.00684	0.02641	3.60385	0.39648	1.47516	0.00771	0	0	0	0.42927	0	0	0	4.55775	0.0998	0	1.88071
P2E0	0	0	0	0	0	0	0.00015	0.78712	23.8987	0.86267	0	0	0	0	0.00615	0	0	0	1.69626	0	42.243	0.00073	0.41147	0.015	4.56986	0.00672	0.00124	0	2.51378	0	0.00058	0.00051	0.06294	0.03584	0	0.02674	1.15995	1.57872	0.03145	0	0	0	0	0.00018	0	0	0.00949	0	0.57848
P3E0	0	0	0.00169	0	0	0	0	0	0.00798	3.72548	0.89227	0	0	0	0.00863	0	0	0	8.76079	0.00077	0	0	4.44538	11.2944	0.26296	0.00115	0.00657	0.02007	0.25443	0	0	0.00201	0.02043	0.44667	14.2233	1.59462	0.02572	2.50133	0.06939	0	0	0	0	0	0	0	0	0	0
HP10_faeces_amox2	0	0	0	0	0	0	0	0	1.78571	0.507305	0	0	0	0	0.0101461	0	0	0	0	0	0	0	0	0.324675	0	0	0	0	0.18263	0	0	0	0.253653	0.18263	0	0.578328	14.5495	0	1.04505	0.0101461	0	0.192776	0	0.0710227	0	0.172484	0	0	0.0811688
HP30_faeces_amox2	0	0	0.00913576	0	0	0	0	0	1.32468	0.255801	0	0	0	0	0	0	0	0	0.877033	0.0548145	0.630367	0	0	0	0.255801	0	0	0	0.036543	0	0	0	0.118765	0.338023	0	0.60296	9.39156	0	0.0456788	0	0.0548145	0	0	0	0	0.146172	0	0	0.173579
HP35_faeces_amox2	0	0	0	0	0	0	0	0	1.15865	0.478042	0	0	0	0	0	0	0	0	2.11473	0	0	0	0	0	0	0.640091	0	0.0162048	2.36591	0	0	0	0	0	0	0.0810241	0.00810241	0	0	0	0	0	0	0	0	0.20256	0	0	0.0729217
HP6_faeces_amox2	0	0	0	0	0	0	0	0	0.160102	0.0106735	0	0	0	0	0.0106735	0	0	0	0.24549	0	1.55833	0	0	0	0	0.0960615	0	0	0.160102	0	3.05262	0	0.085388	0.085388	0	0.0106735	1.78247	0	0.106735	0	0	0.0960615	0	0	0	0.085388	0.0533675	0	0.0320205
KI16_faeces_clinda2	0	0	0	0	0	0	0	3.37827	5.64154	0.732235	0	0	0	0	0.0166417	0	0	0	2.96222	0	0	0	0	6.25728	0	1.48111	0	0	2.42969	0	0	0	0	2.72924	0	6.37377	6.88967	0	0.0665668	0	0	0	0	0	0	0.1997	0	0	0.183059
KI5_faeces_cipro2	0	0	0.016376	0	0	0	0	1.20364	2.76754	0.4094	0	0	0	0	0.008188	0	0	0	0	5.88717	0	0	0	0	0.008188	0.016376	0	0	0.867928	0	0	0	0	0.073692	0	0	9.52264	0	0.311144	0	0	0	0	0	0	0.8188	0	0	0.08188
KI2_faeces_clinda2	0	0	0	0	0	0	0	0.311587	0.175268	0.331061	0	0	0	0	0	0	0	0	0	0.506329	0	0	0	0	0.564752	1.18793	0	0.175268	0.23369	0	0.0389484	0	0	0.175268	0	0	1.55794	0.0194742	0.0389484	0	0	0.0194742	0	0	0	0.0389484	0.0194742	0	0.0584226
KI14_faeces_clinda2	0	0	0	0	0	0	0	0	0	1.21438	0	0	0	0	0	0	0	0	3.56218	3.41645	0	0	0	5.29469	0	0.210492	0	0.291451	0.955311	0	0	0	0	0.0485751	0	2.39637	0.0161917	0.712435	0.712435	0	0	0	0	0	0	0.728627	0	0	0.0485751
KI6_faeces_cipro2	0	0	0	0	0	0	0	0.695931	0.963597	0.267666	0	0	0	0	0.0267666	0	0	0	1.606	0.347966	0	0	0	1.98073	0.455032	0	0	0	0.428266	0	0.0267666	0	0.0267666	2.30193	0	0	1.95396	0	0.0535332	0	0	0	0	0	0	0.0802998	0.588865	0	0.187366
KI26_faeces_cipro2	0	0	0	0	0	0	0	0.837899	3.43216	0	0	0	0	0	0	0	0	0	0	0	0	0	0	0	0	0	0	0	0	0.225588	0	0	0	4.28617	0	2.06252	0.0161134	0.0161134	0	0	0	0	0	0	0	0	0	0	0
KI13_faeces_cipro2	0	0	0	0	0	0	0	1.32021	3.1445	0.840134	0	0	0	0	0.0240038	0	0	0	2.97648	0.528084	0	0	0	0.144023	0	0.0240038	0	0	1.03217	0	5.40086	0	1.05617	0.360058	0	1.48824	3.81661	0	0.144023	0.240038	0	0	0	0	0	0.120019	0.0480077	0	0.0960154
KI15_faeces_clinda2	0	0	0.0242836	0	0	0	0	0.922778	2.54978	0.388538	0	0	0	0	0	0	0	0	6.02234	0.0242836	1.82127	2.20981	0	0.388538	0.0242836	0	0	0	0	0	0.898494	0	0.291404	0.291404	0	0.558524	2.3798	0	0.412822	0.121418	0	0.0971345	0	0.0242836	0.0242836	0.0485673	0	0	0.0971345
135EA_MBS303_A_INITIAL	0	0	0.00909	0	0	0	0	0	0.53887	0.00701	0	0	0	0	0.03221	0	0	0	2.71768	0.02634	0.17792	0.16729	0.06671	0	0.00652	0	0	0	0.01819	0	0	0	0.00139	0.05745	1.4679	0.00208	1.20979	0.19182	0	0	0	0	0	0	0	0	0	0	0
148JV_MBS088_A_INITIAL	0	0	0.01533	0.09649	0.2282	0	0	0.01148	20.6467	1.69408	0	0	0.04609	0.16357	7.03122	0.15054	0	0	1.92419	0	0.00017	0	0.02209	0.00271	0.71289	0	0.00106	2.62355	0.31542	0	2.8193	0	0.10746	0.18071	0	0.37252	7.47876	0.22049	3.10046	0	0	2.39674	3.31936	0.01854	0.40637	8.98117	0.1748	0	0.09188
218RZ_MBS306_A_INITIAL	0	0	0	0	0	0	0	0	0.0511	0.00106	0.00992	0	0	0	0	0	0	0	0.02391	0	0.0005	0	0.00216	0.00025	0.05227	0.00379	0.0027	0	1.4561	0	8.80356	0	0.00524	1.17548	48.2947	6.76915	21.9984	0.31681	0	0	0	0	0	0	0	0.01659	0	0	0.7631
218RZ_MBS307_A_INITIAL	0	0	0	0	0	0	0	0	0	0	0	0	0	0	0	0	0	0	0.00728	0	0	0	0	0	0.10546	0	0	0	9.70345	0	0.00014	0	0	1.73171	76.8979	0.85245	0.00778	2.20408	0	0	0	0	0	0	0	0	0	0.00345	0
276AQ_MBS086_A_INITIAL	0	0	0.00086	0	0	0	0	0.74181	13.6835	1.4863	0	0	0	0.00166	0.01415	0	0	0	2.70037	0.33924	0.00053	0.00033	0.01797	0.0447	4.12749	0.00129	0.00386	9.44424	0.43871	0	9.59752	0.00589	5.0389	0.04441	5.18701	0.10799	5.0629	1.64423	0.41936	0	0	0.37386	0.00242	0.00062	0	0.83463	0.03584	0	0.00304
308HP_MBS089_A_INITIAL	0	0	0.0004	0	0	0	0	45.3713	5.21749	1.41045	0	0	0.00281	0.03587	0.03301	0	0	0	3.87991	0	0	0	0.00178	0.26988	0.03105	0.14434	0.00026	4.19506	0.01138	0	0.53011	0.00049	1.54307	0.08482	0	0.62359	0.00458	0.0469	0.00483	0	0	0	0.00123	0.17018	0	0.17804	0.53194	0.44775	0.34718
392XO_MBS549_A_INITIAL	0	0.31494	0.00069	0	0.00349	0	0	1.05155	38.5009	4.43061	0	0	0	0.00906	0.14063	0	0	0	3.11411	24.8844	0	0	0.05803	0.00559	0.00412	1.22729	0.0014	0.0704	0.00342	0	0.00288	0	1.02777	0.03136	0	0.00603	0.77541	0.01243	0	0	0	0	0.00175	0.00191	0.01878	7.06257	0.00608	0	0.73361
808ZJ_MBS101_A_INITIAL	0	0	0.00803	0	0.00099	0	0	0.09584	16.6954	0.28037	0	0	0	0.00365	0.25305	0	0	0	0.49418	0.43038	0	1.98905	0.01964	0.02644	0.00385	0	0.00074	0.45653	0.01958	0	0.00177	0	0.14513	0.11372	2.11039	0.81165	0.40765	0.00345	25.4862	0.00127	0.00207	7.36473	0.00699	0.00787	0.00159	8.77368	0.00252	0	0.0244
808ZJ_MBS305_A_INITIAL	0	0	0	0	0	0	0	0	14.0311	0.09925	0	0	0	0.00106	0.01501	0	0	0	0.75279	0.12884	0	1.71555	0.02705	0.0094	0.00599	0	0.00102	0.14364	0.03709	0	0	0	0.04417	0.53247	4.99092	1.05414	0.91934	0.0064	0.07763	0	0	0.0486	7e-05	0	0	1.93079	0	0	0.24955
818VB_MBS527_A_INITIAL	0	0	0.02452	0.00208	0.0058	0	0	14.6591	0.51182	0.27259	0	0.00045	0.00162	0.00013	0.00983	0.00432	0.0003	0	7.2022	0.47003	0.01925	0.00015	0.14508	0.57236	0.05994	0.00208	0.00186	0.31097	4.24256	0	0.00282	0.00015	1.07019	0.16418	13.5596	0.60912	8.29182	0.09016	0	0	0	0	0.00021	0	0.0024	0.86687	0.00064	0	0.04735
P10E7	0	0	0	0	0	0	0	0	12.4263	2.30338	0	0	0	0	0.01896	0	0	0	3.46992	0	0	0	0.03474	0.0013	0.05639	0.00851	0.00384	10.6649	1.30144	0	0	0	0.00834	0.08523	21.1839	1.07149	4.70811	0.63868	0	0	0	0	0	0	0	0.1338	0	0	1.28112
P11E7	0	0	0	0	0	0	0	0	23.5143	0.3683	0	0	0	0	0	0	0	0	0.11682	0.93561	0	0	0.01098	0	0.21065	0	0.00045	0.78727	0.85268	0	0	0.00012	0.00114	0.09934	19.3376	0.22345	1.09939	0.30705	0	0	0	0	0	0	0	0	0	0.004	1.77724
P13E7	0	0	0	0	0	0	0	0.08939	15.6633	2.02725	0	0	0	0	0.00204	0	0	0	3.63081	0.90924	0	0	0.61398	0.37617	0.02721	0.00029	0.00283	0.00924	0.15304	0	0	0	40.6969	0.29145	3.26375	1.94447	0.24967	2.54999	0.00156	0	0	0	0.0002	0	0	5.99438	0	0	0.28177
P17E7	0	0	0	0	0	0	0	0	12.4741	1.58603	0	0	0	0	0.02933	0	0	0	3.0879	0	0	0.00103	0.13133	0.41986	0.04429	0	0.00429	5.85642	6.42557	0	0	0	0	0	6.34107	0.02903	14.9425	2.73568	0	0	0	0	0	0	0	0	0	0	1.02531
P18E7	0	0	0	0	0	0	0	0	0.02346	0.42673	0.71917	0	0	0	0.02331	0	0	0	6.51352	17.6482	0	0	0.45912	0.00176	0.00823	0.00045	0.00647	0.02433	3.92521	0	0.00031	0.00101	0.00121	0	37.2313	6.41529	1.97658	0.01485	0	0	0	0	0	0	0	0.40481	0	0	0.93427
P1E7	0	0	0.0005	0	0	0	0	21.7384	29.1547	6.24927	0	0	0	0	0.0041	0	0	0	1.16198	3.33908	0.0431	0	0.1385	4.40408	0.0055	0	0.00181	0.00386	0.41086	0	0	0.00743	0.04911	0.05992	4.72897	0.83099	1.71838	0.04533	0.5749	0	0	0.27072	0	0.0519	0	2.90716	0.1035	0	1.26694
P2E7	0	0	0	0	0	0	0	1.17235	18.7228	0.89871	0	0	0	0	0.0051	0	0	0	1.37146	0	46.9894	0.00019	0.35913	0.01753	3.57616	0.00459	0.00157	0	2.52548	0	0.00014	0.00063	0.07918	0.01758	0	0.01484	0.85191	1.77759	0.0208	0	0	0	0	0	0	0	0.00538	0	0.44143
P3E7	0	0	0	0	0	0	0	0	0.0037	2.81116	0.43737	0	0	7e-05	0.00685	0	0	0	11.9696	0.00773	0	0.00035	0.78318	3.3432	2.03404	0.0028	0.00819	0.20707	0.39168	0	5e-05	0.00227	0.02281	0.65182	26.1086	1.78774	0.07362	1.51531	0	0	0	0	0	0	0	0	0	0	0
HP10_faeces_amox3	0	0	0.0117	0	0	0	0	0	2.9835	0.3159	0	0	0	0	0	0	0	0	0.0117	0	0	0	0	0.1638	0	0.0117	0	0	0.0585001	0	0	0	0.526501	0.4797	0	0.3042	14.9877	0	0.0819001	0.0117	0.0117	0	0	0.0117	0	0.690301	0	0	0
HP30_faeces_amox3	0	0	0	0	0	0	0	0	1.16398	0.236633	0	0	0	0	0	0	0	0	0.32617	0.038373	5.41059	0	0	0	0.997698	0	0	0	0.281402	0	0	0	0.0447685	0.409312	0	4.49603	6.13968	0	0	0	0	0	0	0	0	0.0575595	0	0	0.249424
HP35_faeces_amox3	0	0	0	0	0	0	0	0	1.08772	0.694737	0	0	0	0.00701754	0.0210526	0	0	0	2.57544	0	0	0	0	0	0	0.175439	0	0	4.1614	0	0	0	0	0	0	0.077193	0	0	0	0	0	0	0	0	0	0.715789	0	0	0.140351
HP6_faeces_amox3	0	0	0	0	0	0	0	0	0.438693	0.032902	0	0	0	0	0.0548366	0	0	0	0.61417	0	3.05988	0	0	0.0109673	0	0.0877385	0	0.0109673	1.75477	0	6.56942	0	0.208379	0.471595	0	0.16451	4.71595	0	0.0109673	0	0	0	0	0	0.0548366	0.416758	0.274183	0	0.0987059
KI16_faeces_clinda3	0	0	0	0	0	0	0	0.875357	2.91151	1.86489	0	0	0.0190295	0	0	0	0	0	0	0.038059	0	0	0	10.4091	0	2.05519	0	0	2.81637	0	0	0	0	3.8059	0	5.00476	0.551855	0	0	0	0	0	0	0	0.0190295	0.494767	0	0	0.399619
KI5_faeces_cipro3	0	0	0	0	0	0	0	0.248697	2.74751	0	0	0	0	0	0.0355282	0	0	0	0.0118427	0.994789	0	0	0	0	0	0	0	0	3.11464	0	0	0	0	2.94884	0	0	9.69919	0	0	0	0	0	0	0	0	0.603979	0	0	0
KI2_faeces_clinda3	0	0	0	0	0	0	0	0	0	0	0	0	0.0157604	0	0	0	0	0	0.0157604	0	0.0157604	0	0	0	0	0	0	0	0.0157604	0	0	0	0	0	0	0	0.0315209	0	0	0	0.0157604	0.0945626	0	0	0	1.08747	0	0	0
KI14_faeces_clinda3	0	0	0	0	0	0	0	0	0	0.925299	0	0	0.0338524	0.0225683	0	0	0	0	0	1.56849	0	0	0	3.90431	0	0	0	0	3.7689	0	0	0	0	0.0902731	0	0.0225683	0	2.16655	0	0	0.0112841	0	0	0	0	0	0	0	0
KI6_faeces_cipro3	0	0	0	0	0	0	0	0.282862	0.965058	0	0	0	0	0	0	0	0	0	0	1.59734	0	0	0	0.0831947	0.166389	0	0	0	0.232945	0	0	0	0.0499168	4.3594	0	0.14975	0.532446	0	0	0	0	0	0	0	0	0.0665557	0.249584	0	0
KI26_faeces_cipro3	0	0	0	0	0	0	0	1.73758	0.0273635	0	0	0	0	0	0	0	0	0	0	0	0	0	0	0	0	0	0	0	0	0	0	0	0	8.33219	0	2.31222	0.0136818	0	0	0	0	0	0	0	0	0	0	0	0
KI13_faeces_cipro3	0	0	0	0	0	0	0	0.0388802	1.38025	0.524883	0	0	0	0	0	0	0	0	2.89658	1.39969	0.0194401	0	0	1.22473	0	0	0	0.0194401	1.34137	0	15.7659	0	7.54277	0.408243	0	0.466563	3.81026	0	0.0972006	0	0	0	0	0	0	0.174961	0	0	0.155521
KI15_faeces_clinda3	0	0	0	0	0	0	0	0.771056	0	0.3707	0	0	0	0	0	0	0	0	0.66726	0	11.462	0	0	10.261	0.326216	0	0	1.15658	1.83867	0	1.23072	0	0.088968	3.51423	0	22.1234	5.23428	0.014828	0	0	0.133452	0	0	0	0	0	0.326216	0	0.163108
135EA_MBS304_B_CLOSING	0	0	0.00121	0	0	0	0	0	0.07064	0.0027	0.00551	0	0	0	0.01563	0	0	0	1.24232	0.06301	0	0.43309	0.06964	0	0.00475	0	0	0	0.04797	0	0	0	0.00064	0.12634	2.11216	0	0.2301	0.13123	0	0	0	0	0	0	0	0	0	0	0
148JV_MBS092_B_CLOSING	0	0	0	0	0	0	0	0.00511	1.9107	0.97534	0.13884	0	0.00372	0.0081	0.20017	0	0	0	6.55379	0	0	0	0.00234	0.00052	0.28538	0	0.00061	10.9912	0.47262	0	0.00069	0	0.00166	0.45382	0	0.36517	44.0297	0.1898	0.00091	0	0	0	0.34654	0	0.00631	0.13964	0	0	0.45864
276AQ_MBS091_B_CLOSING	0	0	0	0	0	0	0	0.00915	16.2231	4.54367	0	0	0	0.00014	0.00025	0	0	0	1.30846	0.27748	0.0003	0.0003	0.01154	0.16012	1.78268	0.00104	0.00359	20.7676	0.26407	0	1.83384	0.0043	13.8648	0.03083	0	0.08285	11.6641	0.60163	0.01052	0	0	0	0.00291	0	0	1.95363	0	0	0.05943
308HP_MBS093_B_CLOSING	0	0	0	0	0	0	0	42.1238	4.53677	1.44922	0	0	0.0004	0.01551	0.03747	0	0	0	6.69266	0.00062	0	0.00268	0.00208	0.18811	0.02714	0.27694	0.00018	3.24331	0.01432	0	0.4688	0.00037	1.84733	0.24345	0	0.23292	0.00577	0.09734	0.04534	0	0	0.00755	0.00232	0.09436	0	0.14985	0.31301	0.19747	0.28437
308HP_MBS099_B_CLOSING	0	0	0	0	0	0	0	17.7916	5.14958	1.74053	0	0	0	0.01022	0.11634	0	0	0	2.33243	0	0	0	0.00305	0.13375	0.03477	6.69791	0.00034	30.3581	0.01195	0	0.31163	0.00036	0.54864	2.05622	0	0.70634	0.01156	0.53313	0.0077	0	0	0	0.01235	0.03512	0	0.84548	0.12271	0.02408	0.33081
392XO_MBS545_B_CLOSING	0.02777	0	0.00093	0	0	0	0	0.01713	0.10215	0.03116	0.02987	0	0	0	0	0	0	0	0.00386	0.00131	0	0	0	0.00713	0.00043	0	0	0.00691	0.0116	0	0.00778	0	0.01653	0	6.75409	0.00206	0.01514	0.00163	0	0	0	0	0.00667	0	0	0.40744	0	0	0
818VB_MBS537_B_CLOSING	0	0	0.00612	0	0	0	0	0.00111	0.02641	0.00193	0	0	0	0	0	0	0	0	0.00358	0.00013	0	0	0	0.00085	0.00112	0	0	0.0038	0.00257	0	0.00201	0	0.02033	4e-05	0.03459	0.00343	0.00506	0	0	0	0	0	0	0	0	0.00866	0.00018	0	0
P10E90	0	0	0.00144	0	0	0	0	0	17.9542	5.22025	0	0	0	0	0.10793	0	0	0	7.43359	0.00013	0.00029	0	0.06885	0.05258	0.02709	0.016	0.00373	8.80587	1.14661	0	0	0	0.45459	0.68674	2.09589	0.75165	17.0088	0.65674	0.71894	0	0	0.08513	0	0	0	0.18301	0	0	0.49612
P11E90	0	0.00118	0.00107	0	0	0	0	0	8.52409	3.37806	0	0	0	2e-05	0.01552	0	0	0	0.35873	0.52229	0	0	0.04465	0.00064	0.16641	0	0.00361	6.35051	5.60339	0	0	0.00031	0.00645	0.22078	22.2316	0.93436	18.93	1.10954	1.17509	0	0	0.09918	0	0.14928	0	0.27159	0.0869	0	0.76103
P13E90	0	0	0.00033	0	0	0	0	0.18032	23.2482	4.74833	0	0	0	0	0.00407	0	0	0	2.83264	3.34228	0	0	1.45677	0.17337	0.01565	0.00015	0.00466	0.03702	0.13862	0	0.00013	0.0006	22.8957	0.23105	5.42717	1.24405	0.12819	1.30114	6.02887	5e-05	0.00038	0.35326	0.0007	0.00332	0.00107	1.03035	0	0	0.28856
P17E90	0	0	0.00011	0	0	0	0	4.93895	25.9309	5.02509	0	0	0	0	0.03106	0	0	0	3.24492	2e-05	0	12.7393	0.15653	17.9915	0.32181	0	0.00342	4.83862	1.12347	0	0.00022	0.00017	0.00767	0.01877	0	0.29214	2.58361	3.79573	1.08965	0	0	0	9e-05	0	0	0.42161	0	0	0.37536
P18E90	0	0	0.00285	0	0	0	0	0.01789	0.11552	3.58313	2.49052	0	0	0	0.14459	0	9e-05	0	7.78576	5.11999	0	0	1.50818	0.00085	0.00347	0	0.00742	0.00982	1.79354	0	0	0.00068	0.00104	0	4.2036	6.62565	25.2615	0.01299	0.66851	0	0	0	0	0	0	0.8791	0	0	1.0193
P1E90	0	0.00173	0.00172	0	0	0	0	8.35186	33.7257	6.00442	0	0	0	0	0.0039	0	0	0	1.98465	7.9577	0.18704	0.00207	0.14146	6.17456	0.04343	0	0.01319	0.02319	0.13481	0	0.00065	0.0051	0.07696	0.45291	3.96028	1.24848	1.29948	1.55316	2.3672	0	0	0.20811	0	0.30079	0.00016	0.57674	0.78061	0	1.32582
P2E90	0	0	0.0014	0	0	0	0	0	37.2014	2.04234	0	0	0	0	0.00823	0	0	0	3.43902	6e-05	25.6178	0.00284	0.44041	0.03998	2.14491	0.0319	0.01008	9e-05	0.21028	0	0.00179	0.00321	0.12129	0.01316	0	0.30669	3.58202	0.16848	0.01034	0	0.11737	0	0	0	0	0	0	0	0.51517
P3E90	0	0	0	0	0	0	0	0	0.01387	2.82747	0.13739	0	0	0	0.00918	0	0	0	7.9145	0.00271	0.00089	0.00192	3.04414	31.6492	0.24273	0.00892	0.02864	0.04948	0.17993	0	0.00215	0.00803	0.04838	0.22868	6.7623	2.26902	0.05258	1.24241	0.00293	0	0	0	0	0	0	0	0	0.00165	0
HP10_faeces_amox5	0	0	0	0	0	0	0	0	1.18739	0.558771	0	0	0	0	0	0	0	0	0	0	0	0	0	0.439034	0	0	0	0.00997805	0.239473	0	0	0	0.239473	0.339254	0	0.658551	11.4847	0	0.00997805	0	0	0	0	0	0	0.00997805	0	0	0.0399122
HP30_faeces_amox5	0	0	0	0	0	0	0	0	0.973588	0.115674	0	0	0	0	0	0	0	0	0.0578369	0.134953	0.539811	0	0	0.173511	0.125313	0.0481974	0	0.019279	0.0867553	0	0	0	0.0578369	0.163871	0	4.81974	3.38346	0	0.0481974	0	0.0385579	0	0	0.00963948	0.00963948	0.125313	0	0	0.260266
HP35_faeces_amox5	0	0	0	0	0	0	0	0	1.07113	0.403177	0	0	0	0	0	0	0	0	1.72704	0	0	0	0	0	0	0.373089	0	0	1.95571	0	0	0	0	0	0	0.168492	0.0180527	0	0	0	0	0	0	0	0	0.138404	0	0	0.0180527
HP6_faeces_amox5	0	0	0	0	0	0	0	0	0.906509	0	0	0	0	0	0.0109218	0	0	0	0.480559	0	2.34819	0	0	0	0	0.251201	0	0	0.273045	0	4.30319	0	0.251201	0.152905	0	0	5.5592	0	0.131062	0	0	0.0327654	0	0	0	0.0436872	0.0218436	0	0.054609
KI16_faeces_clinda5	0	0	0	0	0	0	0	0.916195	4.31151	0.229049	0	0	0	0	0	0	0	0	8.12449	0.0404204	0	0	0	3.54352	0	1.91323	0	0	2.86985	0	0	0	0	4.44624	0	9.35058	0.444624	0	0.215575	0	0	0	0	0	0	0.175155	0.188628	0	0.35031
KI5_faeces_cipro5	0	0	0	0	0	0	0	0.0226586	3.85952	0	0	0	0	0	0.0377644	0	0	0	0	4.38066	0	0	0	0	0	0	0	0	1.39728	0	0	0	0	0.513595	0	0.00755287	17.4547	0	0	0	0	0	0	0	0	1.17825	0.00755287	0	0
KI2_faeces_clinda5	0	0	0	0	0	0	0	2.55193	0	0	0	0	0	0	0.0118694	0	0	0	0	0	0	0	0	0	0	25.9466	0	0	0	0	0.0118694	0	0	0	0	0	0.0237389	0	0.605341	0	0	0.0356083	0	0	0	0.237389	0.0237389	0	0
KI14_faeces_clinda5	0	0	0	0	0	0	0	0	0	0.400464	0	0	0	0	0	0	0	0	0	0.864158	0.0105385	0	0	5.85942	0	0	0	0	6.44957	0	0	0	0	0.126462	0	0.316156	0	3.67794	0	0	0	0	0	0	0	0	0	0	0
KI6_faeces_cipro5	0	0	0	0	0	0	0	0.42796	0.844947	0	0	0	0	0	0.03292	0	0	0	0	1.33875	0	0	0	5.44277	0.26336	0	0	0	0.13168	0	0	0	0.0219467	4.4442	0	0.06584	1.89839	0	0	0	0	0	0	0	0	0.120707	0.823	0	0
KI26_faeces_cipro5	0	0	0	0	0	0	0	0.00955932	0.114712	0	0	0	0	0	0	0	0	0	0	0	0	0	0	0	0	0	0	0	0	0	0	0	0	3.06854	0	2.3038	0.0286779	0	0	0	0	0	0	0	0	0	0	0	0
KI13_faeces_cipro5	0	0	0	0	0	0	0	0.00924556	0.915311	0.397559	0	0	0	0	0	0	0	0	1.83062	1.38683	0	0	0	0.711908	0	0	0	0.16642	1.95081	0	19.6006	0	8.2378	0.943047	0	0.0832101	7.13757	0	0.0184911	0	0	0	0	0	0	0.0277367	0	0	0.175666
KI15_faeces_clinda5	0	0	0	0	0	0	0	0.0128156	0	0.192234	0	0	0.0128156	0.0384468	0	0	0	0	0.294758	0.153787	16.3527	0	0	6.30527	0.0897091	0	0	0.0256312	0.333205	0	14.5585	0	0.615148	1.28156	0	5.80546	6.71537	0	0	0	0	0	0	0	0	0.653595	0	0	0.243496
135EA_MBS074_C_POST	0.01201	0	0.04998	0.00575	0.02135	0	0	0.0092	0.55624	0.10955	0	0	0	0.01524	0.07697	0.0077	0	0	0.21711	0.0772	0	0.69083	0.04988	0	0.02618	0	0	0.00099	0.09258	0	0	0	0.01581	0.46756	0.02236	0.00968	0.1743	0.1225	0.10891	0	0	0.00707	0.00185	0	0.00086	0.13691	0.02058	0	0.49136
135EA_MBS090_C_POST	0.00473	0	0.10629	0.01337	0.01794	0.0025	0.00058	0.06946	0.31721	0.02243	0	0	0	0	0.00778	0.00713	0	0	0.18667	0.00899	0	0.24058	0.00598	0	0.03977	0	0	0.00764	0.03529	0	0.00128	0	0.00267	0.05485	0	0.00175	0.06458	0.04259	24.1011	0.00174	0	0.00174	0.00585	0.25735	0.00182	10.3157	0.54564	0	0.05538
135EA_MBS311_C_POST	0	0	0.00291	0	0	0	0	0	0.9805	0.07092	0.0484	0	0	0.04483	3.70038	0	0	0	7.40907	1.76802	0	1.84522	0.89786	0	0.07501	0	0	0.00166	1.22911	0	0.00035	0	0.00471	1.69117	0.44898	0.01597	2.09415	0.95877	0	0	0	0	0	0	0	0	0	0	0
148JV_MBS098_C_POST	0.00788	0.00052	0	0.00234	0.01516	0	0	0.01001	3.29799	1.03033	0.54312	0	0.00198	0.13766	0.08616	0.00129	0	0	9.82148	0	0	0	0.00195	0.00045	0.45409	0	0.00023	4.00996	0.0651	0	0.00035	0	0.00157	0.17745	0	0.27962	20.0126	0.01328	0.00235	0	0	0	0.45747	0	0.00107	0.39902	0	0	1.74615
148JV_MBS540_C_POST	0	0.00045	0.00049	0.01378	0.02314	0	0	2.8482	7.56436	1.0999	0	0	0.0095	0.24447	0.12026	0.00275	0	0	4.53924	0.00072	0	0	0.00406	0.00215	1.12396	0	0.00103	8.71447	0.25355	0	0.00112	0	0.01543	0.26527	0	0.51667	16.7865	0.14625	0	0	0	0	0.35506	0	0.00753	3.64313	0	0	0.18372
148JV_MBS551_C_POST	0	0.00037	0.00526	0.04449	0.0541	0	0	5.34329	25.4497	3.3301	0	0.05	0.00947	0.01687	0.15476	0.05401	0.00066	0	6.36298	0.00171	0	0	0.00649	0.00374	0.19591	0.0003	0.00046	7.33694	0.35335	0	0.0114	0	0.01156	0.22613	0	0.48954	7.94024	0.09037	0.00025	0	0	0	3.21006	0.00028	0.3127	7.94522	0	0	0.56779
218RZ_MBS072_C_POST	0	0	0.00122	0	0	0	0	0.01844	19.1952	0.603	0	0.00205	0.30581	0.1791	0.01724	0	0	0	3.91207	0.07991	5e-05	0.00033	0.10338	0.03111	0.03811	0.09983	0.00066	0.00264	0.15031	0	9.28143	0	3.68684	0.0894	0.50464	0.83627	1.28258	0.14278	0.01631	0	0	0.0044	0.00177	0.9872	0.00865	1.49534	2.49598	0	0.07803
218RZ_MBS084_C_POST	0	0	0	0	0	0	0	0.02928	5.00804	5.20466	0	0	0.02578	0.00589	0.00534	0	0	0	21.2462	3.83513	0	0	0.26707	0.11567	0.20541	0.16492	0.00064	0.02766	0.63222	0	1.65886	0	4.89503	0.71339	20.4396	2.083	4.32181	1.00513	0.00515	0	0	0.00617	0.0007	0.0085	0	0.0282	0.06498	0	0
218RZ_MBS308_C_POST	0	0	0.00208	0	0	0	0	0	3.6707	0.52631	0	0	0	0.01383	0	0	0	0	0.37989	0.78056	0	0	0.01389	0.09045	0.12108	0.05556	0.00151	0.01061	5.83192	0	0	0	0.01317	2.797	59.3863	1.4763	1.58611	4.2852	0	0	0	0	0	0	0	1.26467	0.00642	0	0.04399
276AQ_MBS095_C_POST	0	0	0	0	0	0	0	0.00604	6.66775	3.27614	0	0	0	2e-05	0.00016	0	0	0	1.04559	0.01052	0.00027	0.00044	0.02609	0.20584	1.693	0.00017	0.00367	1.43527	0.11936	0	8.82457	0.00654	18.4211	0.00665	0	0.16756	4.00341	0.51846	2.16848	0	0	0	0.00207	0	0	0.89701	0	0	0.0602
276AQ_MBS100_C_POST	0	0	0	0	0	0	0	0.00878	12.3477	19.0845	0	0	0	0	0	0	0	0	14.11	0.00287	0.00017	0	0.16732	0.07737	0.65129	0	0.00195	0.4697	0.24961	0	4.88851	0.00455	6.08634	0.01177	4.98734	0.08823	3.24985	0.89285	0.0979	0	0	0	0.00205	0	0	0.20058	0	0	0.00454
276AQ_MBS550_C_POST	0	0	0	0	0	0	0	0.49578	17.5135	4.72237	0	0	0	0	0.0005	0	0	0	1.17707	0.00628	5e-05	0	0.02585	0.20135	0.71113	0.00049	0.00229	3.54192	0.04824	0	23.2691	0.0063	14.5881	0.01606	0	0.05071	1.44499	0.4097	1.61856	0	0	0	0.00549	0	0	1.13665	0	0	0.08476
308HP_MBS096_C_POST	0	0	0.00563	0	0	0	0	6.00754	23.251	1.86805	0	0	0.00308	0.12282	0.13294	0	0	0	12.7723	0	0	0	0.0018	0.0204	0.06625	0.05167	0	5.46103	0.00292	0	0.0023	0.0002	0.06703	0.32278	0	0.2088	0.00373	0.1216	0.00444	0	0	0.00064	0.07194	0.06071	0	16.1224	0.14699	0	0.16353
308HP_MBS535_C_POST	0	0	0.00089	0	0	0	0	0.00999	29.8191	2.50079	0	0	0.0002	0.02114	0.07201	0	0	0	4.96363	0.00063	0	0	0.00371	1.02367	0.16629	0.229	0.00344	3.54871	0.0613	0	4.13203	0.00118	29.0615	0.58717	5.76593	3.76514	0.00536	0.67491	0.00023	0	0	2e-05	0.00093	0.08366	0	0.31267	0.23998	0.37856	0.104
308HP_MBS546_C_POST	0	0	0	0	0	0	0	17.5047	14.2602	2.26	0	0	0.00201	0.01961	0.01598	0	0	0	2.75621	0.00649	0.00226	0	0.00361	0.4828	0.04209	0.46356	0.0014	10.7663	0.07623	0	1.79411	0.00099	11.518	0.22283	0	1.58268	0.01172	0.21293	0.00232	0	0	0	0.041	0.65888	0	0.31745	1.91412	2.71343	0.14761
392XO_MBS547_C_POST	0	0	0.01891	0	0	0	0	0.01056	0.14274	0.27609	0.71887	0	0	0	0	0	0	0	0.01545	4.13876	0	0	0.00575	0.00941	0.00741	7.25	0	0.01442	0.02435	0	0.00497	0	0.80221	0.00616	34.5517	0.00396	1.70475	0.01862	0	0	0	0	0.0021	0	0	1.41204	0	0	0.24342
392XO_MBS552_C_POST	0	0.30121	0.00315	0.00059	0.01091	0	0	1.24957	16.2984	12.5962	0	0	0	0.0036	0.35959	0	0	0	6.25823	6.85598	0	0	0.08925	0.01314	0.00765	1.76533	0.00027	0.00948	0.0088	0	0.00193	0	2.23563	0.01567	1.17748	0.00433	1.01809	0.03669	0	0	0	0	0.00412	0	0.23805	18.5068	0	0	0.8357
392XO_MBS587_C_POST	0	0.81684	0	0.0023	0.00968	0	0	6.27641	13.3314	3.18172	0	0	0	0.57146	0.0926	0.00011	0	0	6.74982	2.06763	0	0	0.03693	0.01113	0.00548	2.31968	0.00093	0.00584	0.00068	0	0.00499	0	2.875	0.0218	2.93257	0.00274	0.06037	0.03134	0.00064	0	0	0	0.00146	0	0.15354	18.9047	0	0	1.09046
808ZJ_MBS076_C_POST	0	0	0.07261	0	0.00916	0	0	0.02429	2.09242	0.01524	0	0	0	0.01545	0.04982	0	0	0	0.47741	0.76978	0	1.56516	0.00598	0.01608	0.00465	0	0	0.01262	0.04949	0	0.00139	0	0.09864	0.04919	0.39688	0.5212	0.38832	0.00549	35.9205	0.00122	0.22715	0.93762	0.00404	0.00609	0.01146	6.36455	0.02834	0	0.04038
808ZJ_MBS094_C_POST	0	0.00022	0.00329	0.00023	0	0	0	0.03791	10.0246	0.09903	0	0	0	0	0.03607	0	0	0	3.8854	0.37536	0	1.58967	0.03225	0.00292	0.02334	0	0.00131	1.83224	0.06539	0	0.00116	0	0.01313	0.46595	6.72948	1.21285	0.27364	0.00776	26.0242	0.00036	0.02862	2.85836	0.00421	0.00882	0.00546	2.68476	0.00118	0	0.0388
808ZJ_MBS309_C_POST	0	0	0	0	0	0	0	0	5.63746	0.03042	0	0	0	0.04423	0.00064	0	0	0	0.11893	0.04026	0	6.84671	0.07647	0.00206	0.00403	0	0.00096	0.01909	0.04443	0	0.00023	0	0.00686	1.10064	7.15718	1.46434	1.43326	0.13254	0	0	0	0	0.00599	0	0	28.4011	0	0	0.50394
818VB_MBS534_C_POST	0	0	0.00713	0	0.00018	0	0	0.01518	2.68591	0.12505	0	0	0.0046	0	0.00223	0.00061	0	0	0.29375	0.55083	0	0	0.04772	0.02401	0.03995	7e-05	0.00216	0.01571	14.5125	0	0.00144	0	1.52971	0.02411	10.586	0.70052	4.97682	0.07832	0	0	0	0	0.00154	0	0.14953	16.1064	0.0001	0	0.03061
818VB_MBS544_C_POST	0	0	0.0214	0.00405	0.00601	0	0	0.11581	2.77035	0.96646	0	0	0.01101	0	0.04388	0.00064	0	0	1.53242	3.22124	1.40799	0.0003	0.28473	7.21337	0.20289	0.00023	0.0032	0.3424	30.7663	0	0.0031	0	1.87836	0.03973	12.3839	0.85792	4.02438	0.17837	0	0	0	0	0.00099	0	0.0334	3.0747	0	0	0.27384
818VB_MBS553_C_POST	0	0	0.01332	0.00158	0.00598	0	0	0.21076	0.63582	0.65566	0	0	0.00059	0	0.04918	0.00129	0	0	5.04989	0.23001	2.13199	0.00024	0.28575	15.4329	0.14023	0.00118	0.0037	0.66548	8.4844	0	0.00221	0	4.0783	0.18552	4.52738	1.88473	7.64748	0.14402	0	0	0	0	0.00312	0.00053	0.05661	1.3331	0.00064	0	0.55482
P12E0	0	0	0	0	0	0	0	0	0.00069	0.84614	0.45834	0	0	0.00098	0.30303	0	0	0	0.00065	0	0	0	0	0	0.00148	0	0	0	11.7553	0	0	0	0	0	31.1694	0	0	11.4675	0	0	0	0	0	0	0	0	0	0	0
P14E0	0	0	0	0	0	0	0	0	2.26318	5.65187	0	0	0	0	0.00317	0	0	0	1.17419	0.00164	0	0	0.06296	0.00305	0.22961	0	0.00073	0.00011	0.12853	0	0	0	1.50103	0.06934	2.43139	0.2907	2.02476	0.33144	0	0	0	0	0	0	0	0.00335	0	0.009	2.57926
P19E0	0	0	0.006	0	0	0	0	33.5794	5.03186	3.47763	0	0	0	0	0.00978	0.00011	0	0	2.78731	0.00028	0	0	0.07158	0.00076	0.00368	0	0.00058	1.43706	0.00137	0	0	0	0.33367	0.00386	2.39773	0.24852	0.60065	0.30109	0.21498	0	0.00365	0	0	0	0	0	0	0	0.42758
P20E0	0	0	0.00072	0	0	0	0	0	0	0	0	0	0	0.00078	0.00535	0	0.00041	0	0.00027	0	0	0	0	51.3452	0.02263	0	0.00189	0	1.09418	0	0	0	0.00298	7e-05	0	0.95512	19.7292	0	0.17362	0	0.31077	0	0	0	0	0.07887	0	0	1.24251
P21E0	0	0	0.0004	0	0	0	0	12.8768	3.85821	1.86046	0	0	0	0	0.18457	0	0	0	0	0	0	0	0.0002	0.23678	0.37157	0.01511	0.00343	0	1.63205	0	0	0	37.3338	0	0	0.2781	2.44599	0.6135	0	0	0	0	0	0	0	0.06909	0	0	1.06557
P4E0	0.0016	0	0.0065	0	0.00065	0	0	0.00028	0	0	0	0.00033	0	0	0	0.00498	0.00069	0	0	0	0	0	0	0	0.00025	0.00147	9e-05	0	0.42675	0	0	0	0	0	1.65888	0.21148	0.96914	0.30037	0	0	0	0	0	0	0	0.3261	0	0	0.06304
P5E0	0	0	0.00793	0	0	0	0	0	32.8692	1.35308	0	0	0	0	0.0002	0.00135	0	0	0	6.24627	0	0	0.00056	0	0.00095	0	0	0.02516	0.01029	0	0	0	0.00054	0	0	0	9.49816	20.3577	0	0	0	0.55104	0	0	0	0.07673	0.18477	0	0.39583
HP1_faeces_amox2	0	0	0	0	0	0	0	0	0.2646	0.0378	0	0	0	0	0	0	0	0	2.3436	0	0	0	0	0.2079	1.4931	0	0	0.0189	1.2285	0	16.2351	0	5.04631	0.2268	0	0	25.9119	0	0.2835	0	0	0	0	0	0	0.1701	0.812701	0	0
HP24_faeces_amox2	0	0	0	0	0	0	0	0	0.0519859	0.166355	0	0	0	0	0.0103972	0	0	0	0	0	0	0	0	0	0	0.644625	0	0	0	0	0	0	0	2.2146	0	0	30.6509	0.0519859	0	0	0.103972	0.0727802	0	0	0.0103972	0.675816	0.592639	0	0.228738
HP17_faeces_amox2	0	0.135673	0	0	0	0	0	0	1.5919	0.452243	0	0	0	0	0.0542692	0	0	0	1.38386	0.198987	0	0	0	0	0.325615	0.126628	0	0	0.732634	0	0	0	0	0.180897	0	0.0723589	8.55644	0.00904486	0	0	0	0.0723589	0.0452243	0.0180897	0	0.0271346	0	0	0.135673
HP32_faeces_amox2	0	0	0	0	0	0	0	0	3.87915	0.22352	0	0	0	0	0.0144207	0	0	0	0	0	0	0	0	11.7168	0	2.50919	0	1.99726	0.0144207	0	0	0	0	1.31949	0	0.136996	0	0	0.173048	0	0	0	0	0.00721033	0.0288413	0.576826	0.021631	0	0
HP41_faeces_amox2	0	0	0	0	0	0	0	0	1.53097	0.0956855	0	0	0	0	0.0173974	0	0	0	0.304454	0	0.026096	0	0	0	0.00869868	0.026096	0	0	0.443633	0	0	0	0.00869868	0	0	0.113083	1.3483	0	0	0	0	0	0	0	0	0.0347947	0	0	0.0695894
HP8_faeces_amox2	0	0	0.0277906	0	0	0	0.00926355	0	3.761	0.0648448	0	0	0	0	0.00926355	0	0	0	1.93608	0	0	0	0	0	0	0.935618	0	0	0.0741084	0	0	0	0	1.12089	0	0	21.862	0	0	0	0	0	0	0	0	0.166744	0.203798	0	0.203798
KI7_faeces_clinda2	0	0	0	0	0	0	0	0.20357	2.33323	0	0	0	0	0	0.0156593	0	0	0	1.01785	0	0.0156593	0	0	0	0	0.876918	0	0	0.970874	0	0	0	0	0	0	0	7.01535	0	0.0939555	0.4228	0	0.21923	0	0	0	0.532415	0	0	0.0313185
KI25_faeces_clinda2	0	0.111441	0	0	0	0	0	0	0	0	0	0	0	0	0	0	0	0	0	0.0123824	0	0	0	0	0	0	0	0	0	0	0	0	0	0	0	0	0.0619118	0	0.0371471	0	0	0	0	0	0	0.0123824	0	0	0
KI18_faeces_cipro2	0	0	0	0	0	0	0	0.0452216	0	1.58276	0	0	0	0	0	0	0	0	0.39192	0	0	0	0	1.6732	1.07024	0	0	0	1.3265	0	0	0	0	0.27133	0	0	13.9735	0	0.120591	0	0	0	0	0	0	0.437142	0	0	0.120591
KI4_faeces_clinda2	0	0	0.010001	0	0	0	0	0	1.68017	0.750075	0	0	0	0	0.010001	0	0	0	0.920092	0.170017	0	0	0	7.17072	0.070007	0.020002	0	0	2.31023	0	0	0	0	0.870087	0	0	16.9317	0	0.350235	0	0	0	0	0	0	0.660066	0.070007	0	0.110011
KI1_faeces_cipro2	0	0	0	0	0	0	0	0.0284172	0.67254	0	0	0	0	0	0	0	0	0	1.32613	0.359951	23.662	0	0	0	0	0.0757791	0	0	1.61978	0	0	0	0	3.11642	0	0	26.4185	0.00947239	0	0	0	0	0	0	0	0.416785	0	0	0.189448
KI27_faeces_cipro2	0	0	0	0	0	0	0.0125156	0	1.75219	0.713392	0	0	0	0	0	0	0	0	0	6.65832	3.66708	0	0	0	3.70463	3.69212	0	0.588235	0.125156	0	0	0	0	0.150188	0	0.0625782	26.4831	0.112641	0	0	0	0	0	0	0	0	0	0	0.250313
412AD_MBS295_A_INITIAL	0.16397	0	0	0	0	0	0	0	0	0	0	0	0	0	0	0	0	0	0	0	0	0	0	0	0	0.00275	0	0	0.00252	0	0.0108	0	0	0	0	0	27.3307	0.00941	0	0	0	0	0	0	0.00711	0.20632	0	0	0
715BH_MBS529_A_INITIAL	0	0	0.01176	0	0.00184	0	0	0.00424	4.26848	0.84656	0	0	0	0.00089	0.02208	0	0	0	0.01179	0.10815	0	0	0.00732	0.22039	0.22744	0.00185	0.00047	0.41728	3.10156	0	0.0018	0	0.97155	0.558	45.6188	1.0856	1.19378	0.03037	0.01506	0	0	0	0.0002	0.00022	0.12165	0.22537	0.00443	0	0.04839
715BH_MBS530_A_INITIAL	0	0	0	0	0	0	0	0.00118	0.0227	0.00149	0	0	0.0002	0.00016	0.00994	0	0	0	0.00607	3.76697	0	0	0.06208	0.00148	0.11917	0.00045	0	0.00714	0.58155	0	0.00161	0	0.02318	0.03966	12.684	0.00589	2.53548	1.18294	0	0	0	0	0	0	0	0.00206	4e-05	0.00021	0
715BH_MBS532_A_INITIAL	0	0	0	0	0	0	0	0.09852	10.7172	0.4263	0	0	0	0	0	0	0	0	2.07252	0.104	0	0	0	0.2743	0.39842	0	0	1.25547	3.72283	0	0.78963	0	9.78255	0.13222	27.9896	1.37205	0.92767	0.41226	0	0	0	0	0	0	0	0	0.08662	0.52578	0
809BP_MBS097_A_INITIAL	0	0	0.03399	0.00425	0.01504	0	0.00013	5.68007	0.0116	0.00883	0.02081	0	0.00123	0.01072	0	0.01581	0.00365	0	0.0061	0.01112	0	0	0	0	0.00207	0.1106	0.00036	0.00635	0.03114	0	0.00073	0	0.00256	0.00586	1.65383	0.04093	0.00708	0.02482	0.00174	0.00055	0	0.00138	27.7664	0.00011	0.08224	44.1117	8e-05	0	0.09641
809BP_MBS542_A_INITIAL	0	0	0.02707	0.00089	0.00905	0	0	0.10374	0.01712	0.00355	0.00135	0	0	0	0	0.02029	0.00157	0	0.00765	0.0015	0.00038	0	0.00062	0.0121	0.14742	0.00096	0	0.00284	6.99316	0	0.00153	0	0.00781	0.0027	68.847	0.01536	0.00515	0.00087	0	0	0	0	7.95801	0	0.00803	6.08592	0	0	0.07474
987AB_MBS589_A_INITIAL	0.04718	0.00304	0.0173	0	0	0	0	0	0.00077	0.00114	0.0005	0	0	0	0	0	0	0	0.00358	0	0	0	0.00189	0.03245	0	0	0.00044	0	0	0	6.3571	0	1.83089	0.00079	4.84656	0.58337	3.74135	0	0.00077	0	0	0	0.00063	0	0	2.89618	0	0	0
987AB_MBS591_A_INITIAL	0	0	0	0	0	0	0	0	0.14297	1.95902	0	0	0	0	0.03914	0	0	0	0.73555	2.01123	0	0	0.36293	0.03652	0.01591	0	0	0.00258	0.16151	0	5.90636	0	0.45963	1.52477	19.2406	2.65414	0.93345	0.56385	0.02973	0	0	0	0	0	0	2.06074	0	0	0
P12E7	0	0	0	0	0	0	0	0	0	0.05458	0.03142	0	0	3e-05	0	0	0	0	0.00024	0	0	0	0	0	0.00034	0	0	0	2.92076	0	0	0	0	0	13.5199	0	0	6.07285	0	0	0	0	0	0	0	0	0	0	0
P14E7	0	0	0	0	0	0	0	0	1.79623	4.83892	0	0	0	0	0.00392	0	0	0	3.5043	0.02624	0	0	0.1224	0.00242	0.78316	0.00022	0.00071	0.0006	0.4518	0	0	0	1.08557	0.24345	5.57632	0.32703	1.21992	0.77712	0	0	0.00257	0	0	0	0	0.24504	0	0	3.05162
P19E7	0	0	0	0	0	0	0	32.2207	6.49275	4.80696	0	0	0	0	0.00914	0	0	0	1.89625	0	0	0	0.0622	0.00114	0.00409	0	0.00134	5.76825	0.00103	0	0	0	0.48213	0.00322	0.48085	0.02276	0.49593	0.17052	0.00146	0	0	0	0	0	0	0.03227	0	0	0.79748
P20E7	0	0	0	0	0	0	0	0	0	0	0	0	0	0.02299	0	0	0	0	0	0	0	0	0	22.088	0.01164	0	0.00275	0	0.25189	0	0	0	0.00235	0	0	0.23171	0.68982	0	0	0	0	0	0	0	0	0	0	0	2.94013
P21E7	0	0	0	0	0	0	0	9.97476	11.2797	2.70635	0	0	0	0.00868	0.05084	0	0	0	0.0002	0	0	0	0.00068	0.16988	0.12595	0.01006	0.0033	0	7.92352	0	0	0	24.9739	0	0	0.6309	5.31239	3.00301	0	0	0	0	0	0	0	0	0	0	0.72946
P4E7	0	0	0	0	0	0	0	0.3923	0	0	0	0	0	0	0	0	0	0	0	0	0	4e-05	0	0	0.00036	0	0.00016	0	2.92198	0	0	0	0	0	6.04228	1.06765	2.82668	0.97359	0	0	0	0	0	0	0	0.04141	0	0	0.06824
P5E7	0	0	0	0	0	0	0	0	30.8395	1.17683	0	0	0.00266	0.0024	0.00065	0	0	0	0.00039	3.50688	0	0	0.0002	0.00029	0.0017	0	0	0.01651	0.02132	0	0	0	0.00092	0	0	0	24.2225	31.8236	0	0	0	0	0	0	0	0.00151	0	0.00707	0.76128
HP1_faeces_amox3	0	0	0	0	0	0	0	0	0	0	0	0	0	0	0	0	0	0	0.638769	0	0.0130361	0	0	0	0.0260722	0	0	0	0.0651806	0	3.71529	0	3.62404	0.0260722	0	0	2.90705	0	0	0	0	0	0	0	0	0.0782167	0	0	0
HP24_faeces_amox3	0	0	0	0	0	0	0	0	0	0.116602	0	0	0	0	0.0179388	0	0	0	0.00896941	0	0	0	0	0	0	1.77594	0	0.00896941	0.00896941	0	0	0	0	2.0809	0	0	33.2945	0.0179388	0	0	0	0	0	0	0	0.708584	0.331868	0	0.215266
HP17_faeces_amox3	0	0.0083264	0	0	0	0	0	0	1.49042	0.399667	0	0	0.0166528	0	0.0499584	0	0	0	1.96503	0.0249792	0	0	0	0	0.62448	0.183181	0	0	0.707744	0	0	0	0	0.158201	0	0.141549	8.68443	0.0249792	0	0	0	0	0.124896	0	0.0083264	0.191507	0.0249792	0	0.258118
HP32_faeces_amox3	0	0	0	0	0	0	0	0	1.99562	0.0851789	0	0	0	0	0.0060842	0	0	0	0	0	0	0	0	17.1818	0	5.13507	0	3.77829	0.0060842	0	0	0	0	1.60623	0	0.0730105	0.0182526	0	0	0	0	0	0	0	0	0.498905	0.0182526	0	0
HP41_faeces_amox3	0	0	0	0	0	0	0	0	0.915213	0.146779	0	0	0	0	0.18995	0	0	0	2.14125	0	0	0	0	0	0	0.112243	0	0	0.3799	0	0.00863409	0	0	0.00863409	0	0.319461	8.84994	0	0	0	0	0	0	0	0	0.0777068	0	0	0.120877
HP8_faeces_amox3	0	0	0.0137988	0	0	0	0	0	1.67656	0	0	0	0	0.0620947	0.00689941	0	0	0	3.03574	0	0	0	0	0	0	4.06375	0	0	0.738237	0	0.00689941	0	0	2.72527	0	0	20.8086	0	0	0	0	0	0	0	0	0.69684	0.22768	0	0.11729
KI7_faeces_clinda3	0	0	0	0	0	0	0	0	0	0	0	0	0	0	0	0	0	0	0	0	0	0	0	0	0	29.7161	0	0	0	0	0	0	0	0	0	0	0	0	0	0	0	0	0	0	0	0	0	0	0
KI25_faeces_clinda3	0	0.579168	0	0	0	0	0	0	0.00891027	0	0	0	0	0.00891027	0	0	0	0	0	0	0.00891027	0	0	0.00891027	0	0	0	0	0	0	0	0	0	0	0	0.00891027	0.0267308	0	0.142564	0	0	0	0	0	0	0	0	0	0.0178205
KI18_faeces_cipro3	0	0	0	0	0	0	0	0.236172	0	2.42387	0	0	0	0	0.0248602	0	0	0	0.571784	0.0745805	0	0	0	4.00249	2.05096	0	0	0	4.74829	0	0	0	0	1.156	0	0.0870106	27.8931	0	0	0	0	0	0	0	0	0.161591	0	0	0
KI4_faeces_clinda3	0	0	0	0	0	0	0.0991845	0	0	0	0	0	0	0	0.044082	0.0110205	0	0	0	0	0	0	0	0	0	0	0	0	0	0	0	0	0	0	0	0	0	0	0	0	0	0	0	0	0	0	0	0	0
KI1_faeces_cipro3	0	0	0	0	0	0	0	0	0	0	0	0	0	0	0	0	0	0	0	0.934066	26.044	0	0	0	0	0.686813	0	0	0	0	0	0	0	3.36081	0	0.018315	25.9341	0	0	0	0	0	0	0	0	0.03663	0	0	0
KI27_faeces_cipro3	0	0	0	0	0	0	0	1.93957	0	0	0	0	0.0131944	0	0	0	0	0	0	6.47843	14.2895	0	0	0	9.02494	0	0	0.329859	0.527774	0	0	0	0	1.05555	0	1.10833	35.3873	0.501385	0	0	0	0	0	0	0	0	0	0	0
715BH_MBS528_B_CLOSING	0	0	0	0	0	0	0	0.00274	0.049	0.00331	0	0	0	0.00054	0.22073	0	0	0	0.01341	0.20102	0	0	0.00103	0.00162	0.11431	0	0	0.01037	0.97896	0	0.00351	0	0.04657	0.0254	25.5852	0.00719	0.09711	1.24923	0	0	0	0	0	0	0	0.00396	0.0017	0	0
715BH_MBS539_B_CLOSING	0	0	0	0	0	0	0	0.00389	0.02823	0.0024	0	0	0	0	0	0	0	0	0.00673	0.00031	0	0	0	0.00058	0.00248	0	0	0.01038	0.00471	0	0.00119	0	0.01594	0.00029	0.04285	0.00346	0.01895	0.00078	0	0	0	0	0.00024	0	0	0.0057	0.00024	0.0011	0
809BP_MBS533_B_CLOSING	0	0	0	0	0	0	0	0.00363	0.07035	0.00578	0	0.00987	0	0	0	0.00356	0	0	0.01361	0.00029	0	0	0	0.00191	0.00267	0	0	0.01202	0.0102	0	0.00518	0	0.06439	0.00154	0.08954	0.00904	0.01857	0.00256	0	0	0	0	0.00035	0	0	0.00677	0.00129	0.00352	0
P12E90	0	0	0.00017	0	0	0	0	0	0.00024	0.31498	0.19509	0	0	0.00221	0.14235	0	0	0	0.00094	0	0	0	0	0	0.00132	0	0	0	8.73907	0	0	0	0	0	24.5127	0	0.0002	10.7386	0	0	0	0	0	0.00838	0	0.03468	0	0	0
P14E90	0	0	0.00172	0	0	0	0	0	2.52209	6.80957	0	0	0	0	0.00286	0	0	0	1.26709	0.00205	0	0	0.06808	0.00484	0.52136	0.00018	0.00165	0.00054	0.10862	0	0	0.00013	2.5907	0.1148	3.7577	0.37436	1.25436	0.21951	1.11489	0	0.00059	0	0	0.00011	0	0.02859	0	0	2.4382
P19E90	0	0	0.00778	0	0	0	0	12.0407	7.37761	4.49436	0	0	0	0	0.00317	7e-05	0	0	1.63496	0	0	0	0.0598	0.00179	0.00256	0	0.00041	0.31041	0.00022	0	0	0	0.7908	0.00736	0	1.85778	0.31315	0.22848	0.18326	0	0	0	0	0	0	0	0	0	0.05491
P20E90	0	0	2e-05	0	0	0	0	0	0	0	0	0	0	0.0008	0.4456	0	0	0	0.00029	0	6e-05	0	0	75.8093	0.02176	0.00014	0.00291	0	0.89495	0	0	0.00022	0.00755	0	0	0.49818	9.71295	0.00021	0	0	0	0	0	0	0	0	0	0	0.57628
P21E90	0	0	0.00061	0	0	0	0	61.3267	0.32082	1.97145	0	0.00129	0	0.00703	0.01615	5e-05	0	0	0	0	0	0	0.00013	0.01898	0.26637	0.04533	0.00078	0	0.30431	0	0	0	2.40626	0	1.92267	0.10099	0.39937	0.12791	0	0	0.05973	0	0	0	0	0.02502	0	0	1.1072
P4E90	0	0	0.0022	0	0	0	0	0	0	0	0	0	0	0.00043	0	0.00086	0.00016	0	0.0045	2e-05	0.00113	0.00103	0.00123	55.9779	0.00554	0.32482	0.01051	0.00014	5.1532	0	0.00096	0.00169	0.01172	0	0	13.0359	3.67973	4.128	0	0	0	0	3e-05	0	0	0.32905	0	0	0
P5E90	0	0	0.0022	0	0	0	0	0	12.9799	0.39732	0	0	0	0	0	0	0	0	10.9173	0.81442	0.00087	0.00143	0.00499	0.00285	0.02141	0.01961	0.00395	0.00934	0.40331	0	0.00089	0.00126	0.00564	0.08061	0	0.29999	32.2165	7.26159	0	0	0	0.15225	0	0	0	0.01058	0.07953	0	0.34011
HP1_faeces_amox5	0	0	0	0	0	0	0	0	0	0	0	0	0	0	0	0	0	0	0.0169866	0	0	0	0	0	0	0	0	0	0	0	30.1512	0	0.135893	0	0	0	4.99405	0	0.0169866	0	0.373705	0	0.0169866	0	0.0169866	0.509597	1.35893	0	0
HP24_faeces_amox5	0	0	0	0	0	0	0	0	0.0353669	0.282935	0	0	0	0	0	0	0	0	0	0	0	0	0	0	0	0.937224	0	0	0	0	0	0	0	0.424403	0	0	27.2679	0	0	0	0	0.0442087	0	0	0.0265252	1.34394	1.0168	0	0.238727
HP17_faeces_amox5	0	0.0165344	0	0	0	0	0	0	1.5873	0.157077	0	0	0	0	0	0	0	0	0.611772	0.181878	0	0	0	0	0.578704	0	0	0	0.487765	0	0.082672	0	0	0.239749	0	0.0248016	9.53208	0.256283	0	0	0	0.0248016	0	0	0	0.0248016	0	0	0.289352
HP32_faeces_amox5	0	0	0	0	0	0	0	0	3.29374	0.138102	0	0	0.00690512	0	0	0	0	0	0	0	0	0	0	12.9402	0	3.5009	0	5.42052	0.0138102	0	0	0	0	2.06463	0	0.0690512	0.00690512	0	0.0345256	0	0	0	0	0	0	0.0621461	0.00690512	0	0
HP41_faeces_amox5	0.00858075	0	0	0	0	0	0	0	0.514845	0.0171615	0	0	0	0	0.0171615	0	0	0	0.102969	0	0	0	0	0	0	0.188776	0	0	0.609233	0	0	0	0	0	0	0.205938	0.128711	0	0	0	0.351811	0	0	0	0	0	0	0	0.0429037
HP8_faeces_amox5	0	0	0	0	0	0	0	0	2.14829	0.0613798	0	0	0	0	0.012276	0	0	0	18.7454	0	0	0	0	0	0	12.5092	0	0	0.012276	0	0	0	0	0.368279	0	0	12.4478	0	0	0	0	0	0	0	0	0.147312	0.220967	0	0.491039
KI7_faeces_clinda5	0	0	0	0	0	0	0	0	0	0	0	0	0	0.369136	0.0833532	0	0	0	0	0	0	0	0	0	0	22.3029	0	0	0	0	0	0	0	0	0	0	0	0	0	0	0.0238152	0	0	0	0	0	0	0	0
KI25_faeces_clinda5	0	1.26838	0	0	0	0	0	0	0	0	0	0	0	0	0	0	0	0	0	0	0	0	0	0	0	0	0	0	0.0432401	0	0	0	0	0	0	0	0	0	0.821562	0	0	0	0	0	0	0	0	0	0
KI18_faeces_cipro5	0	0	0	0	0	0	0	0.0647968	0	0.536888	0	0	0	0	0.00925669	0	0	0	0.768305	0.101824	0	0	0	1.96242	2.49931	0	0	0	2.18458	0	0	0	0	2.93437	0	0.388781	7.609	0	0	0	0	0	0	0.00925669	0	0.203647	0	0	0
KI4_faeces_clinda5	0	0	0	0	0	0	0	0	0	0	0	0	0	0.097012	0.0097012	0	0	0	0	0	0	0	0	0.0097012	0	0	0	0	0	0	0	0	0	0	0	0	0	0	0	0	0	0	0	0	0	0	0	0	0
KI1_faeces_cipro5	0	0	0	0	0	0	0	0	0	0	0	0	0	0	0	0	0	0	0	0.4614	9.67815	0	0	0	0	0	0	0	0	0	0	0	0	1.76998	0	0	3.1433	0	0	0	0	0	0	0	0	0	0	0	0
KI27_faeces_cipro5	0	0	0	0	0	0	0	5.24376	0	0	0	0	0	0	0.0141723	0	0	0	0	8.44671	16.1281	0	0	0	5.839	0	0	0.311791	0.60941	0	0	0	0	1.21882	0	0.297619	30.754	0.963719	0	0	0.0141723	0	0	0	0	0	0	0	0
412AD_MBS296_C_POST	0.0025	0	0.0244	0	0	0	0	0	0	0	0	0	0	0	0	0	0	0	0	0	0	0	0	0	0	0.00398	0	0	0	0	0	0	0	0	0	0	34.5506	0	0	0	0	0	0	0	0	0	0	0	0
412AD_MBS297_C_POST	0	0	0	0	0	0	0	0	0	0	0	0	0	0	0	0	0	0	0.00027	0	0	0	0	0	0.00319	9.22582	0	0	22.6435	0	0	0	0	0	11.9854	0	30.8454	15.2779	0	0	0	0	0	0	0.0176	0.56142	0	0	0
412AD_MBS298_C_POST	0	0	0	0	0	0	0	0	0	0	0	0	0	0	0	0	0	0	0.00039	0	0	0	0	0	0.00269	10.2925	0	0	22.5855	0	0	0	0	0	17.4487	0	24.5267	14.7733	0	0	0	0	0	0	0.01391	0.47255	0	0	0
715BH_MBS543_C_POST	0	0	0.01128	0.0001	0.00204	2e-05	0	0.00289	0.0092	0.00145	0	0	0	0.00116	0.02764	0.00482	0	0	0.00194	0.12741	0	0	0.00556	0.00088	0.01907	0.12107	0.00031	0.00168	0.0423	0	0.0011	0	0.00183	0.18601	10.5647	1.09335	0.00133	0.46914	0	0	0	0	0.00114	0	0	0.2718	0	0	0
715BH_MBS548_C_POST	0	0	0.00047	0	0	0	0	0.00144	0.02543	0.00321	0	0	0	0.00035	0.01435	0	0	0	0.00487	0.42685	0	0	0.01231	0.00159	0.07413	0.42655	0	0.00405	0.53833	0	0.00168	0	0.0041	0.297	34.1673	0.00152	0.00166	1.37325	0	0	0	0	0	0	0	0.00611	0	0	0
809BP_MBS531_C_POST	0	0	0	0	0	0	0	0.00101	0.0149	0.00113	0	0	0	6e-05	0	1.0415	0	0	0.00434	2e-05	0	0	0	0.00039	0.07559	0	0	0.00176	3.7744	0	0.00105	0	0.01402	0.00068	35.0772	0.00176	0.00784	0	0	0	0	0	0	0	0	0.0017	0	0.00101	0
809BP_MBS536_C_POST	0	0	0.0005	0.00018	0.00202	0	0	0.00111	0.03071	0.00295	0	0.00567	0	0.00013	0.06302	0	0	0	0.00751	0.00109	0	0	0	0.00108	0.16501	0	0	0.00416	7.38233	0	0.0026	0	0.02553	0.00135	80.17	0.0044	0.00865	0.00066	0	0	0	0	0	0	0	0.00283	0.0002	0.00102	0
987AB_MBS593_C_POST	0.00101	0.04529	0.0534	0	0	0	0	0	0.04007	0.14014	0.03873	0	0	0	0	0	0	0	1.0315	0.042	0	0	0.05744	0.03081	0.00202	0	0.00154	0	0.01033	0	3.25023	0	1.99299	0.09889	10.3849	1.79178	6.13261	0.0637	0	0	0	0	0.0019	0	0	5.92937	0.00172	0	0
987AB_MBS594_C_POST	0	0.05127	0	0	0	0	0	0	0.06322	0.24634	0	0	0	0	0	0	0	0	5.06234	0.01451	0	0	0.22173	0.04807	0.00549	0	0	0	0.10553	0	33.0761	0	3.89993	0.28109	12.3987	0.28482	7.88773	0.54867	0	0	0	0	0	0	0	0.06797	0	0.06017	0
[truncated: 882 more columns]

## Sheet: label
sample	Label
P10E0	R
P11E0	R
P13E0	R
P17E0	R
P18E0	R
P1E0	R
P2E0	R
P3E0	R
HP10_faeces_amox2	R
HP30_faeces_amox2	R
HP35_faeces_amox2	R
HP6_faeces_amox2	R
KI16_faeces_clinda2	R
KI5_faeces_cipro2	R
KI2_faeces_clinda2	R
KI14_faeces_clinda2	R
KI6_faeces_cipro2	R
KI26_faeces_cipro2	R
KI13_faeces_cipro2	R
KI15_faeces_clinda2	R
135EA_MBS303_A_INITIAL	R
148JV_MBS088_A_INITIAL	R
218RZ_MBS306_A_INITIAL	R
218RZ_MBS307_A_INITIAL	R
276AQ_MBS086_A_INITIAL	R
308HP_MBS089_A_INITIAL	R
392XO_MBS549_A_INITIAL	R
808ZJ_MBS101_A_INITIAL	R
808ZJ_MBS305_A_INITIAL	R
818VB_MBS527_A_INITIAL	R
P10E7	R
P11E7	R
P13E7	R
P17E7	R
P18E7	R
P1E7	R
P2E7	R
P3E7	R
HP10_faeces_amox3	R
HP30_faeces_amox3	R
HP35_faeces_amox3	R
HP6_faeces_amox3	R
KI16_faeces_clinda3	R
KI5_faeces_cipro3	R
KI2_faeces_clinda3	R
KI14_faeces_clinda3	R
KI6_faeces_cipro3	R
KI26_faeces_cipro3	R
KI13_faeces_cipro3	R
KI15_faeces_clinda3	R
135EA_MBS304_B_CLOSING	R
148JV_MBS092_B_CLOSING	R
276AQ_MBS091_B_CLOSING	R
308HP_MBS093_B_CLOSING	R
308HP_MBS099_B_CLOSING	R
392XO_MBS545_B_CLOSING	R
818VB_MBS537_B_CLOSING	R
P10E90	R
P11E90	R
P13E90	R
P17E90	R
P18E90	R
P1E90	R
P2E90	R
P3E90	R
HP10_faeces_amox5	R
HP30_faeces_amox5	R
HP35_faeces_amox5	R
HP6_faeces_amox5	R
KI16_faeces_clinda5	R
KI5_faeces_cipro5	R
KI2_faeces_clinda5	R
KI14_faeces_clinda5	R
KI6_faeces_cipro5	R
KI26_faeces_cipro5	R
KI13_faeces_cipro5	R
KI15_faeces_clinda5	R
135EA_MBS074_C_POST	R
135EA_MBS090_C_POST	R
135EA_MBS311_C_POST	R
148JV_MBS098_C_POST	R
148JV_MBS540_C_POST	R
148JV_MBS551_C_POST	R
218RZ_MBS072_C_POST	R
218RZ_MBS084_C_POST	R
218RZ_MBS308_C_POST	R
276AQ_MBS095_C_POST	R
276AQ_MBS100_C_POST	R
276AQ_MBS550_C_POST	R
308HP_MBS096_C_POST	R
308HP_MBS535_C_POST	R
308HP_MBS546_C_POST	R
392XO_MBS547_C_POST	R
392XO_MBS552_C_POST	R
392XO_MBS587_C_POST	R
808ZJ_MBS076_C_POST	R
808ZJ_MBS094_C_POST	R
808ZJ_MBS309_C_POST	R
818VB_MBS534_C_POST	R
818VB_MBS544_C_POST	R
818VB_MBS553_C_POST	R
P12E0	NR
P14E0	NR
P19E0	NR
P20E0	NR
P21E0	NR
P4E0	NR
P5E0	NR
HP1_faeces_amox2	NR
HP24_faeces_amox2	NR
HP17_faeces_amox2	NR
HP32_faeces_amox2	NR
HP41_faeces_amox2	NR
HP8_faeces_amox2	NR
KI7_faeces_clinda2	NR
KI25_faeces_clinda2	NR
KI18_faeces_cipro2	NR
KI4_faeces_clinda2	NR
KI1_faeces_cipro2	NR
KI27_faeces_cipro2	NR
412AD_MBS295_A_INITIAL	NR
715BH_MBS529_A_INITIAL	NR
715BH_MBS530_A_INITIAL	NR
715BH_MBS532_A_INITIAL	NR
809BP_MBS097_A_INITIAL	NR
809BP_MBS542_A_INITIAL	NR
987AB_MBS589_A_INITIAL	NR
987AB_MBS591_A_INITIAL	NR
P12E7	NR
P14E7	NR
P19E7	NR
P20E7	NR
P21E7	NR
P4E7	NR
P5E7	NR
HP1_faeces_amox3	NR
HP24_faeces_amox3	NR
HP17_faeces_amox3	NR
HP32_faeces_amox3	NR
HP41_faeces_amox3	NR
HP8_faeces_amox3	NR
KI7_faeces_clinda3	NR
KI25_faeces_clinda3	NR
KI18_faeces_cipro3	NR
KI4_faeces_clinda3	NR
KI1_faeces_cipro3	NR
KI27_faeces_cipro3	NR
715BH_MBS528_B_CLOSING	NR
715BH_MBS539_B_CLOSING	NR
809BP_MBS533_B_CLOSING	NR
P12E90	NR
P14E90	NR
P19E90	NR
P20E90	NR
P21E90	NR
P4E90	NR
P5E90	NR
HP1_faeces_amox5	NR
HP24_faeces_amox5	NR
HP17_faeces_amox5	NR
HP32_faeces_amox5	NR
HP41_faeces_amox5	NR
HP8_faeces_amox5	NR
KI7_faeces_clinda5	NR
KI25_faeces_clinda5	NR
KI18_faeces_cipro5	NR
KI4_faeces_clinda5	NR
KI1_faeces_cipro5	NR
KI27_faeces_cipro5	NR
412AD_MBS296_C_POST	NR
412AD_MBS297_C_POST	NR
412AD_MBS298_C_POST	NR
715BH_MBS543_C_POST	NR
715BH_MBS548_C_POST	NR
809BP_MBS531_C_POST	NR
809BP_MBS536_C_POST	NR
987AB_MBS593_C_POST	NR
987AB_MBS594_C_POST	NR
