# Supplementary material for: Uncovering Predictive Factors and Interventions for Restoring Microecological Diversity after Antibiotic Disturbance
Source: Nutrients. 2023 Sep 10;15(18):3925. doi: 10.3390/nu15183925 (PMC10536327; doi:10.3390/nu15183925)
Supplement: Supplementary file 1 [file nutrients-15-03925-s001.zip › Supplementary_table_S2.xlsx]

## Sheet: Legend
Supplementary Table 2: The OTU table and labels of the validation sets

## Sheet: Supplementary Table 2 (Validati
sample_detail	Methanobrevibacter_smithii	Methanobrevibacter_unclassified	Methanosphaera_stadtmanae	Granulicella_unclassified	Actinomyces_graevenitzii	Actinomyces_naeslundii	Actinomyces_odontolyticus	Actinomyces_oris	Actinomyces_sp_ICM47	Actinomyces_turicensis	Actinomyces_viscosus	Brevibacterium_unclassified	Rothia_aeria	Rothia_dentocariosa	Rothia_mucilaginosa	Rothia_unclassified	Propionibacterium_freudenreichii	Alloscardovia_omnicolens	Bifidobacterium_adolescentis	Bifidobacterium_angulatum	Bifidobacterium_animalis	Bifidobacterium_bifidum	Bifidobacterium_breve	Bifidobacterium_catenulatum	Bifidobacterium_dentium	Bifidobacterium_longum	Bifidobacterium_pseudocatenulatum	Bifidobacterium_pseudolongum	Gardnerella_vaginalis	Scardovia_unclassified	Scardovia_wiggsiae	Adlercreutzia_equolifaciens	Atopobium_minutum	Atopobium_parvulum	Atopobium_rimae	Atopobium_vaginae	Collinsella_aerofaciens	Collinsella_unclassified	Coriobacteriaceae_bacterium_phI	Cryptobacterium_curtum	Eggerthella_lenta	Eggerthella_unclassified	Gordonibacter_pamelaeae	Olsenella_uli	Olsenella_unclassified	Slackia_piriformis	Slackia_unclassified	Bacteroides_caccae	Bacteroides_cellulosilyticus
01_S04	0	0	0	0	0	0	0	0	0	0	0	0	0	0	0	0	0	0	0	0	0	0	0	0	0	0.73956	0.17005	0	0	0	0	0	0	0	0	0	0	0	0	0	0.02046	0.01995	0	0	0	0	0	5.19873	0
01_S06	0	0	0	0	0	0	0	0	0	0	0	0	0	0	0	0	0	0	0	0	0	0	0	0.01573	0	0.83385	0.11974	0	0	0	0	0	0	0	0	0	0	0	0	0	0.01692	0.03019	0	0	0	0	0	2.30065	0
01_S11	0	0	0	0	0	0	0	0	0	0	0	0	0	0	0	0	0	0	0	0	0	0	0	0	0	0.194277	0.241425	0	0	0	0	0	0	0	0	0	0	0	0	0	0	0	0	0	0	0	0	5.91952	0
02_S03	0.33336	0	0	0	0	0	0	0	0	0	0	0	0	0	0	0	0	0	4.96973	0	0	0	0	0	0	0.64227	0.05469	0	0.12662	0	0	0.0113	0	0	0	0.0307	0.78198	0	0	0	0	0	0	0	0	0	0	1.91511	0.66853
02_S08	0.94815	0.09441	0	0	0	0	0	0	0	0	0	0	0	0	0	0	0	0	0	0	0	0	0	0	0	0.71774	0.62098	0	0	0	0	0.00288	0	0	0	0	1.1999	0	0	0	0.00604	0.09359	0	0	0	0	0	7.30369	0.18959
02_S12	0	0	0	0	0.00233	0	0	0	0	0	0	0	0	0	0	0	0	0	1.69828	0	0	0	0	0	0	0.66092	0.00582	0	0	0	0	0	0	0	0	0	0.63774	0	0	0	0	0	0	0	0	0	0	4.49985	0.34581
03_S04	0	0	0	0	0	0	0	0	0	0	0	0	0	0	0	0	0	0	8.05225	0	0	0	0	0	0	1.58339	0	0	0	0	0	0.01861	0	0	0	0	0.4021	0	0	0	0	0.02088	0.00527	0	0	0	0	0	0
03_S06	0	0	0	0	0	0	0	0	0	0	0	0	0	0	0	0	0	0	0	0	0.183163	0	0.0133575	0	0	4.42736	0	0	0	0	0	0	0	0	0	0	0	0	0	0	0	0.104439	0	0	0	0	0	0	0
03_S11	0	0	0	0	0	0	0	0	0	0	0	0	0	0	0	0	0	0	4.17337	0	0	0	0	0	0	0.12357	0	0	0	0	0	0	0	0	0	0	0.20761	0	0	0	0	0	0	0	0	0	0	0	0
04_S04	0.970756	0	0	0	0	0	0	0	0	0	0	0	0	0	0	0	0	0	0	0	0	0	0	0	0	0.602765	0	0	0	0	0	0.0126288	0	0	0	0	0.877644	0	0	0	0	0.0126288	0.0205471	0	0	0	0	1.77774	3.8767
04_S06	0.51444	0	0	0	0	0	0	0	0	0	0	0	0	0	0	0	0	0	0	0	0	0	0	0	0	0	0	0	0	0	0	0.0024	0	0	0	0	0.44919	0	0	0	0	0	0	0	0	0	0	0.15614	15.0857
04_S11	0.392872	0.0751483	0	0	0	0	0	0	0	0	0	0	0	0	0	0	0	0	0	0	0	0	0	0	0	0.709964	0	0	0	0	0	0.0148575	0	0	0	0	1.1564	0	0	0	0	0	0	0	0	0	0	1.29533	8.09777
05_S04	1.74451	0	0	0	0	0	0	0	0	0	0	0	0	0	0	0	0	0	0	0	0	3.60324	0	0	0	1.95111	0	0	0	0	0	0.0694	0	0	0	0	3.18905	0	0	0	0	0	0	0	0	0	0	2.20833	0
05_S06	1.43554	0	0	0	0	0	0	0	0	0	0	0	0	0	0	0	0	0	0	0	0	1.93455	0	0	0	2.25124	0	0	0	0	0	0.06968	0	0	0	0	1.62293	0	0	0	0	0	0	0	0	0	0	0.81443	0
05_S11	1.27387	0	0	0	0	0	0	0	0	0	0	0	0	0	0	0	0	0	0	0	0	1.39071	0	0	0	1.84328	0	0	0	0	0	0.06704	0	0	0	0	1.98898	0	0	0	0	0	0	0	0	0	0	6.00643	0
06_S04	0	0	0	0	0	0	0	0	0	0	0	0	0	0	0	0	0	0	0.19758	0	0	0.18372	0	0	0	0.35436	0.08058	0	0	0	0	0	0	0	0	0	0.88922	0	0	0	0	0.0575	0	0	0	0	0	5.86032	0
06_S06	0	0	0	0	0	0	0	0	0	0	0	0	0	0	0	0	0	0	0	0	0	0	0	0	0	0	0	0	0	0	0	0	0	0	0	0	0	0	0	0	0	0	0	0	0	0	0	0.1026	0
06_S11	0	0	0	0	0	0	0	0	0	0	0	0	0	0	0	0	0	0	0	0	0	0	0	0	0	3.48028	0	0	0	0	0	0	0	0	0	0	0.56265	0	0	0	0	0	0	0	0	0	0	0.60605	0
07_S04	0	0	0	0	0	0	0	0	0	0	0	0	0	0	0	0	0	0	1.69943	0	0	0	0	0	0	0.22432	0	0	0	0	0	0	0	0	0	0	0.976928	0	0	0	0	0	0.00864387	0	0	0.0159957	0	0.961213	1.88537
07_S06	0	0	0	0	0	0	0	0	0	0	0	0	0	0	0	0	0	0	0	0	0	0	0	0	0	2.54066	0	0	0	0	0	0	0	0	0	0	0	0	0	0	0.04217	0.19113	0.04613	0	0	0	0	0.94402	2.35601
07_S11	0	0	0	0	0	0	0	0	0	0	0	0	0	0	0	0	0	0	4.72852	0	0	0	0	0	0	1.10035	0.216019	0	0	0	0	0	0	0	0	0	1.8594	0	0	0	0	0	0	0	0	0.00649117	0	0.44636	1.66529
08_S04	0	0	0	0	0	0	0	0	0	0	0	0	0	0	0	0	0	0	0	0	0	0	0	0	0.0729224	0	0	0	0	0	0	0.0558372	0	0	0	0	0.561272	0	0	0	0	0.546888	0.0348407	0	0	0	0	2.60658	0
08_S06	0	0	0	0	0	0	0	0	0	0	0	0	0	0	0	0	0	0	0	0	0	0	0	0	0	0	0	0	0	0	0	0	0	0	0	0	0	0	0	0	0	0.01966	0	0	0	0	0	7.06268	0
08_S11	0	0	0	0	0	0	0	0	0	0	0	0	0	0	0	0	0	0	0	0	0	0	0	0	0	0	0	0	0	0	0	0.01158	0	0	0	0	0	0	0	0	0	0.73609	0.03463	0	0	0	0	1.6003	0
09_S04	0.10296	0.02658	0	0	0	0	0	0	0	0	0	0	0	0	0	0	0	0	0.58088	0	0	0	0	0	0	0.46823	0	0	0	0	0	0.00732	0	0	0	0	0.71073	0	0	0	0	0	0	0	0	0	0	0.65341	4.05012
09_S06	0.01443	0	0	0	0	0	0	0	0	0	0	0	0	0	0	0	0	0	0	0	0	0	0	0	0	0	0	0	0	0	0	0.01522	0	0	0	0	0.94368	0	0	0	0	0.00243	0	0	0	0	0	0	0
09_S11	0	0	0	0	0	0	0	0	0	0	0	0	0	0	0	0	0	0	0	0	0	0	0	0	0	0	0	0	0	0	0	0	0	0	0	0	0.65714	0	0	0	0	0	0	0	0	0	0	0	24.0552
10_S04	0	0	0	0	0	0	0	0	0	0	0	0	0	0	0	0	0	0	0	0	0	0	0	0	0	0	0	0	0	0	0	0	0	0	0	0	0	0	0	0	0	0.07888	0	0	0	0	0	6.8012	0
10_S06	0	0	0	0	0	0	0	0	0	0	0	0	0	0	0	0	0	0	0	0	0	0	0	0	0	0	0	0	0	0	0	0	0	0	0	0	0	0	0	0	0.02118	0.09945	0	0	0	0	0	1.76971	0
10_S11	0	0	0	0	0	0	0	0	0	0	0	0	0	0	0	0	0	0	0	0	0	0	0	0	0	0	0	0	0	0	0	0.0186052	0	0	0	0	0	0	0	0	0.00852442	0.141446	0	0	0	0	0	2.82183	0
11_S04	0	0	0	0	0	0	0	0	0	0	0	0	0	0	0	0	0	0	0	0	0	0	0	0	0	0	0	0	0	0	0	0	0	0	0	0	0	0	0	0	0	0.0701312	0	0	0	0	0	0	0
11_S06	0	0	0	0	0	0	0	0	0	0	0	0	0	0	0	0	0	0	0	0	0	0	0	0	0	0	0	0	0	0	0	0	0	0	0	0	0	0	0	0	0.01399	0.10774	0	0	0	0	0	0	0
11_S11	0	0	0	0	0	0	0	0	0	0	0	0	0	0	0	0	0	0	0	0	0	0	0	0	0	0	0	0	0	0	0	0	0	0	0	0	0	0	0	0	0	0.0814639	0	0	0	0	0	0	0
12_S04	0	0	0	0	0	0	0	0	0	0	0	0	0	0	0	0	0	0	0	0	0	0	0	0	0	0.214798	0.172147	0	0	0	0	0	0	0	0	0	0.250116	0	0	0	0	0	0	0	0	0	0	2.12868	0
12_S06	0	0	0	0	0	0	0	0	0	0	0	0	0	0	0	0	0	0	0	0	0	0	0	0	0	0	0	0	0	0	0	0.01263	0	0	0	0	0	0	0	0	0	0.19316	0	0	0	0	0	0	0
12_S11	0	0	0	0	0	0	0	0	0	0	0	0	0	0	0	0	0	0	0	0	0	0	0	0	0	0	0	0	0	0	0	0.0731	0	0	0	0	0	0	0	0	0	0.34574	0	0	0	0	0	0	0
13_S04	0.223478	0.148171	0.00149233	0	0	0	0	0	0	0	0	0	0	0	0	0	0	0	0	0	0.0144125	0	0	0	0	0	0	0	0	0	0	0	0	0	0	0	1.01698	0	0	0	0	0	0	0	0.00158247	0	0	0.00678057	0
13_S06	1.9184	0	0	0	0	0	0	0	0	0	0	0	0	0	0	0	0	0	0	0	0.0258383	0	0	0	0	0	0	0	0	0	0	0	0	0	0	0	0.42016	0.0579035	0	0	0	0	0	0	0.00661725	0	0	0	0
13_S11	4.18667	0	0.46488	0	0	0	0	0	0	0	0	0	0	0	0	0	0	0	0	0	0	0	0	0	0	0	0	0	0	0	0	0	0	0	0	0	0.72187	0	0	0	0	0	0	0	0	0	0	0.00469	0
14_S04	0.456339	0.0555685	0	0	0	0	0	0	0	0	0	0	0	0	0	0	0	0	1.73841	0	0	0	0	0	0	0.760748	0.14586	0	0.00160036	0	0	0.00491464	0	0	0	0	0.663177	0	0	0	0	0	0	0	0	0	0	1.71584	0.0166437
14_S06	0.09199	0.20269	0	0	0	0	0	0	0	0	0	0	0	0	0	0	0	0	0	0	0	0	0	0	0	1.33528	0	0	0	0	0	0	0	0	0	0	1.92444	0	0	0	0	0	0	0	0	0	0	2.42201	0.0991
14_S11	0.244762	0.0345656	0	0	0	0	0	0	0	0	0	0	0	0	0	0	0	0	0.521368	0	0	0	0	0	0	0.48407	0	0	0	0	0	0	0	0	0	0	0.810751	0	0	0	0	0	0	0	0	0	0	0.779048	0.0207334
15_S04	0.0556057	0	0	0	0	0	0	0	0	0	0	0	0	0	0	0	0	0	1.4911	0	0	0	0	0	0	0.495713	0.0183366	0	0	0	0	0.00732452	0	0	0	0	0.969191	0	0	0	0	0	0	0	0	0.0170737	0	0.887914	0
15_S06	0.02676	0.01918	0	0	0	0	0	0	0	0	0	0	0	0	0	0	0	0	0	0	0	0	0	0	0	0	0	0	0	0	0	0	0	0	0	0	0	0	0	0	0	0	0	0	0	0	0	3.95753	0
15_S11	0	0	0	0	0	0	0	0	0	0	0	0	0	0	0	0	0	0	0	0	0	0	0	0	0	0	0	0	0	0	0	0.05808	0	0	0	0	0.73778	0	0	0	0	0	0	0	0	0	0	0.67662	0
16_S04	0	0	0	0	0	0	0	0	0	0	0	0	0	0	0	0	0	0	0	0	0	0	0	0	0	0.0407086	0	0	0	0	0	0.0709409	0	0	0	0	0.292637	0	0	0	0.00768737	0.06014	0.0143302	0	0	0	0	0	6.23678
16_S06	0	0	0	0	0	0	0	0	0	0	0	0	0	0	0	0	0	0	0	0	0	0	0	0	0	0	0	0	0	0	0	0.0517337	0	0	0	0	0	0	0	0	0	0.0094225	0	0	0	0	0	0	13.4315
16_S11	0	0	0	0	0	0	0	0	0	0	0	0	0	0	0	0	0	0	0	0	0	0	0	0	0	0	0	0	0	0	0	0.184322	0	0	0	0	0	0	0	0	0	0.171287	0	0	0	0	0	0	3.23789
17_S04	0	0	0	0	0	0	0	0	0	0	0	0	0	0	0	0	0	0	0	0	0	0	0	0	0	0.918529	0	0	0	0	0	0.101047	0	0	0	0	0	0	0	0	0	0.116793	0.0600092	0	0	0	0	1.58794	0.0794914
17_S06	0	0	0	0	0	0	0	0	0	0	0	0	0	0	0	0	0	0	0	0	0	0	0	0	0	0.460035	0	0	0	0	0	0	0	0	0	0	0	0	0	0	0	0.0257003	0.00112483	0	0	0	0	0.310844	3.31214
17_S11	0	0	0	0	0	0	0	0	0	0	0	0	0	0	0	0	0	0	0	0	0	0	0	0	0	0.815446	0	0	0	0	0	0.0390922	0	0	0	0	0	0	0	0	0	0.0768644	0.0339019	0	0	0	0	2.25016	0.924562
18_S04	0.85934	0.15869	0.27074	0	0	0	0	0	0	0	0	0	0	0	0	0	0	0	3.07198	0	1.78984	0	0	0	0	0.13526	0	0	0	0	0	0	0	0	0	0	0.99031	0	0	0	0	0	0	0	0.05014	0	0	0	0
18_S06	1.22131	0	0.408604	0	0	0	0	0	0	0	0	0	0	0	0	0	0	0	0	0	0.0951865	0	0	0	0	0	0	0	0	0	0	0	0	0	0	0	1.201	0	0	0	0	0	0	0	0	0	0	0	0
18_S11	0.91676	0	0.18884	0	0	0	0	0	0	0	0	0	0	0	0	0	0	0	0.78106	0	0.98669	0	0	0	0	0	0	0	0	0	0	0	0	0	0	0	0.73184	0	0	0	0	0	0	0	0.03192	0	0	0	0
19_S04	0	0	0	0	0	0	0	0	0	0	0	0	0	0	0	0	0	0	0	0	0	0	0	0	0	2.60742	0	0	0	0	0	0	0	0	0	0	0	0	0	0	0.02021	0.31748	0.01756	0	0	0	0	13.3829	0.93347
19_S06	0	0	0	0	0	0	0	0	0	0	0	0	0	0	0	0	0	0	0	0	0	0	0	0	0	0	0	0	0	0	0	0	0	0	0	0	0	0	0	0	0	0.16597	0	0	0	0	0	0	0
19_S11	0	0	0	0	0	0	0	0	0	0	0	0	0	0	0	0	0	0	0	0	0	0	0	0	0	0	0	0	0	0	0	0	0	0	0	0	0	0	0	0	0.01187	0.44797	0	0	0	0	0	0	0
20_S04	0.90607	0	0	0	0	0	0	0	0	0	0	0	0	0	0	0	0	0	0.60108	0	0	0	0	0	0	0.39006	0	0	0	0	0	0.04089	0	0	0	0	0.75087	0	0	0	0	0	0	0	0	0	0	1.95906	1.58403
20_S06	0.20764	0	0	0	0	0	0	0	0	0	0	0	0	0	0	0	0	0	0	0	0	0	0	0	0	0	0	0	0	0	0	0.07113	0	0	0	0	0.04448	0	0	0	0	0	0	0	0	0	0	0	0.16471
20_S11	0.32843	0	0	0	0	0	0	0	0	0	0	0	0	0	0	0	0	0	0	0	0	0	0	0	0	0	0	0	0	0	0	0.02608	0	0	0	0	0.95422	0	0	0	0	0	0	0	0	0	0	1.40285	4.76437
ERAS1_Dag0	0	0	0	0	0	0	0	0	0	0	0	0	0	0	0	0	0	0	0	0	0.782536	0	0	0	0	2.7994	0	0	0	0	0	0.127775	0	0	0	0	2.21353	0	0	0	0.00736373	0.0410308	0	0	0	0	0	0	0.00143073
ERAS1_Dag8	0	0	0	0	0.00440786	0	0	0	0	0	0	0	0	0	0.00180321	0.00265473	0	0	0	0	0.777155	0	0	0	0	0.000240428	0	0	0	0	0	0	0	0	0	0	0	0	0	0	0	0	0	0	0	0	0	0	0.00122218
ERAS1_Dag42	0	0	0	0	0	0	0	0	0	0	0	0	0	0	0	0	0	0	0.000610382	0	0.0329106	0	0	0	0	5.43185	3.72161	0	0	0	0	0	0	0	0	0	0	0	0	0	0.0305091	0.221148	0.0146592	0	0	0	0	0	0.0020813
ERAS10_Dag0	0.0167095	0.00297952	0	0	0	0	0	0	0	0	0	0	0	0	0	0.00115759	0	0	0.280075	0.144698	0	0.385818	0	0.131381	0	0.178006	0.0267352	0	0	0	0	0.0327647	0	0	0	0	0.926642	0	0	0	0	0	0	0	0.00109719	0	0	1.42437	0
ERAS10_Dag8	0	0	0	0	0	0	0	0	0	0	0	0	0	0.000430024	0	0.000810045	0	0	0	0	0	0	0	0	0.0322918	0	0	0	0	0	0	0	0	0	0	0	0	0	0	0	0	0	0	0	0	0	0	0	0
ERAS10_Dag42	0	0	0	0	0	0	0	0	0	0	0	0	0	0	0	0	0	0	0	0	0.0942629	0	0	0	0.00179596	0	0	0	0	0	0	0	0	0	0	0	0	0	0	0.000561865	0	0	0.0648252	0.0324577	0	0	0	0	0
ERAS11_Dag0	1.69852	0.697727	0.0647216	0	0	0	0.000410327	0	0	0	0	0	0	0	0	0	0	0	5.35521	3.1943	0	0.294665	0	0	0	1.3487	0	0	0	0	0	0.00537429	0	0	0	0	1.56683	0	0	0	0.00227181	0.00304243	0	0	0.000680543	0	0	0.280504	0.00758605
ERAS11_Dag4	0.253251	0.232374	3.18073	0	0	0	0	0	0	0	0	0	0.0622313	0	0	0.0467739	0	0	0.78835	0.512515	0	0.606545	0	0	0	0.992941	0	0	0	0	0.0393161	0	0	0	0	0	0.456738	0	0	0	0	0	0	0	0	0	0	0.0206166	0
ERAS11_Dag42	0.42189	0.09245	0.01475	0	0.00047	0	0	0	0	0	0	0	0	0	0	0	0	0	0.00096	0	0	0	0	0	0	0	0	0	0	0	0	0	0	0	0	0	0	0	0	0	0	0.70832	0	0	0	0	0	0.58374	3.92841
ERAS12_Dag0	0	0.0068	0	0	0	0	0	0	0	0	0	0	0	0	0	0	0	0	2.3662	0	0	1.38607	0	0	0	1.17731	0.03208	0	0	0	0	0.06687	0	0	0	0	0.92506	0	0	0	0	0.00555	0	0	0	0	0	0.30867	0.00937
ERAS12_Dag4	0	0	0	0	0.00196039	0	0	0	0	0	0	0	0	0	0.00326065	0	0	0	0.00723145	0	0	0.00855171	0	0	0	0.0139628	0	0	0	0	0	0	0	0	0	0	0.0139628	0	0	0	0	0	0	0	0	0	0	0	0
ERAS12_Dag42	0	0	0	0	0	0	0	0	0	0	0	0	0	0	0	0	0	0	2.58417	0	0	3.32556	0	0	0	2.96551	1.25395	0	0	0	0	0	0.00049	0	0	0	4.68603	0	0	0	0.01676	0.18913	0	0	0	0	0	2.6133	5.6805
ERAS2_Dag0	0	0	0	0	0	0	0	0	0	0	0	0	0	0	0	0	0	0	0.0201113	0	0	0	0	0	0	0.255677	0	0	0	0	0	0.100087	0	0	0	0	0.15122	0	0	0	0	0	0.00416027	0	0	0	0	0.520114	0.165341
ERAS2_Dag4	0	0	0	0	0	0	0	0	0	0	0	0	0	0.00955791	0.0787553	0.0343565	0	0	0	0	0	0	0	0	0	0	0	0	0	0	0	0	0	0	0	0	0	0	0	0	0	0	0	0	0	0	0	0	0
ERAS2_Dag42	0	0	0	0.00183738	0	0	0.00211608	0	0	0	0	0	0	0	0	0	0	0	0	0	0	0	0	0	0	0	0	0	0	0	0	0	0	0	0	0	0.744087	0	0	0	0	0.306047	0.026291	0	0.00127997	0	0	0	0
ERAS3_Dag0	0	0	0	0	0	0	0	0	0	0	0	0	0	0	0.000210002	0	0	0	3.88601	1.11473	0	0	0	0	0	2.03362	0	0	0	0	0	0.0130901	0	0	0	0	2.1312	0	0	0	0	0.000930009	0.0163002	0	0.000290003	0	0	0	0.134261
ERAS3_Dag4	0	0	0	0	0	0.00179131	0.0291712	0.00182388	0	0	0.0270434	0	0	0.308105	0.910116	0	1.92525	0	20.3378	7.37262	0	0	0	0	0	11.3338	0	0	0	0	0.447285	0.0237322	0	0.0121049	0.00845716	0	9.00525	0	0	0	0	0	0.171521	0	0	0	0	0	0.0166321
ERAS3_Dag42	0	0	0	0	0.00230004	0	0	0	0	0	0	0	0	0	0	0	0	0	0.00105002	0	0	0	0	0	0	0	0	0	0	0	0	0	0	0	0	0	0	0	0	0	0	0	0	0	0	0	0	0	2.15749
ERAS4_Dag0	0	0	0	0	0	0	0.000790036	0	0	0	0	0	0	0	0	0	0	0	1.36138	0.582307	0	0	0	0	0	0.501353	0.00687032	0	0	0	0	0.106555	0	0	0	0	0.748005	0	0	0	0.000890041	0	0	0	0.0145607	0	0	0.540375	0.0421419
ERAS4_Dag4	0	0	0	0	0	0	0.00607859	0	0	0	0	0	0	0.0511564	0.129386	0	0	0	8.46293	1.11222	0	0	0	0	0	2.64475	0.129055	0	0	0	0	0.104991	0	0	0.00832546	0	2.88024	0	0	0	0.0257788	0.00368126	0	0	0.0194294	0	0	0.113046	0
ERAS4_Dag42	0	0	0	0.00203	0	0	0	0	0	0	0	0.00521	0	0	0	0	0	0	0	0	0	0	0	0	0.00101	0	0	0	0	0	0	0	0	0	0	0	0	0	0	0	0	0.70506	0	0	0	0	0.00156	0	0
ERAS5_Dag0	0.45792	0.0111917	0	0	0	0	0	0	0	0	0	0	0	0	0	0	0	0	0	0	0	0.721591	0	0	0	0.408973	0	0	0	0	0	0.00366056	0	0	0	0	0.760347	0	0	0	0.0124019	0.00950146	0	0	0	0	0	0.732043	0.152793
ERAS5_Dag4	0.054126	0.021178	0	0	0	0	0	0	0	0	0	0	0	0.00189161	0.0071761	0	0	0	0	0	0	0.0257118	0	0	0	0.00808687	0	0	0	0	0.00255217	0	0	0	0	0	0.00669569	0	0	0	0.00220187	0.00140119	0	0	0	0	0	0.00166141	0.00358304
ERAS5_Dag42	0	0	0	0	0.00635645	0	0	0	0	0	0	0	0	0	0	0	0	0	0	0	0	0	0	0	0	0	0	0	0	0	0	0	0	0	0	0	0	0	0	0	0.0711128	0.0875642	0.00592862	0	0	0	0	5.64027	9.31892
ERAS6_Dag0	0.013101	0.00338026	0	0	0	0	0	0	0	0	0	0	0	0	0	0	0	0	1.11012	0	0	0.13251	0	0.710004	0	0.653019	0	0	0	0	0.00142011	0.013441	0	0	0	0	1.0549	0	0	0	0	0.00593045	0	0	0	0	0	0.779949	0.00477036
ERAS6_Dag4	0	0	0	0	0	0	0	0	0	0	0	0	0	0.311249	0	0.164623	0	0	0.443554	0	0	0	0	0	0	0	0	0	0	0	0.356856	0	0	0	0	0	0.0727	0	0	0	0	0	0	0	0	0	0	0.0303186	0
ERAS6_Dag42	0.00791504	0	0	0	0.00179114	0	0	0	0	0	0	0	0	0	0	0	0	0.00151096	0	0	0	0	0	0	0.0594178	3.20616	0	0	0	0	0.00461294	0.0413563	0	0	0	0	0	0	0.00415264	0.00207132	0.0673729	0.130863	0.010947	0.694882	0	0	0.00645411	4.44704	0.0411662
ERAS7_Dag0	0.0394122	0.000440024	0	0	0	0	0	0	0	0	0	0	0	0	0	0	0	0	1.50894	0	0	0	0	0.00577032	0	0.286006	0	0	0	0	0	0.0461525	0	0	0	0	0.566091	0	0	0	0	0	0	0	0.000280015	0	0	1.95836	0
ERAS7_Dag4	0.0511052	0	0	0	0.404282	0.0174757	0.0796376	0.035265	0.771451	0	0.0328565	0	0	0.103252	0.368838	0	0	0.0158513	0.236874	0	1.47069	0	0	0	0	0.0354107	0	0	0	0	0.22109	0	0	0.180829	0.0028342	0	0.00343912	0	0	0	0	0	0	0	0	0	0	0.00498505	0
ERAS7_Dag42	0.0198106	0.00815025	0	0	0	0	0	0	0	0	0	0	0	0	0	0	0	0	0	0	0.168595	0	0	0	0	0	0	0.147354	0	0	0	0	0	0	0	0	0	0	0	0	0.00624019	0.119084	0.0274908	0	0	0	0	0.615149	0
ERAS8_Dag0	0.01997	0	0	0	0	0	0	0	0	0	0	0	0	0	0	0	0	0	0	0	0	0	0	0	0	0	0	0	0	0	0	0	0	0	0	0	0.24706	0	0	0	0.03098	0.12993	0	0	0	0	0	2.61724	0.10063
ERAS8_Dag8	0	0	0	0	0	0	0.00424638	0	0	0	0	0	0	0	0	0	0	0	0	0	0	0	0	0	0	0.814085	0	0	0	0	0	0	0	0	0	0	1.26328	0	0	0	0	0	0	0	0	0	0	0.000453889	0
ERAS8_Dag42	0	0	0	0	0	0	0.000951474	0	0	0	0	0	0	0	0	0	0	0	0	0	0	0	0	0	0	0.119796	0	0	0	0	0	0.0607341	0	0	0	0	0.726636	0	0	0	0.000911412	0.000160248	0	0	0.00204317	0	0	0.346767	0
ERAS9_Dag0	0	0	0	0	0	0	0	0	0	0	0	0	0	0	0	0	0	0	0.327988	0.519366	0	0	0	0.288449	0.00560086	2.73205	0	0	0	0.0140778	0	0.180317	0	0	0	0	0.815394	0	0	0	0	0	0.00987971	0	0.000474307	0	0	1.69303	0
ERAS9_Dag4	0	0	0	0	0	0	0	0	0	0	0	0	0.00256695	0.234014	0.0116114	0	0	0	1.42759	8.10378	0	0	0	2.34727	0	11.0154	0	0	0	0	0.086815	0.254549	0	0	0.290647	0	6.5346	0	0	0	0	0	0	0	0	0	0	0.0225811	0
ERAS9_Dag42	0	0	0	0	0	0	0	0	0	0	0	0	0	0	0	0	0	0	0	0	0	0	0	0	0.00499171	0.00455156	0	0	0	0	0	0	0	0	0	0	4.9019	0	0	0	0.0920215	0.183033	0.0154353	0	0	0	0	0	0
Res2_DNA_A1	0.00506	0	0	0	0	0	0	0	0	0	0	0	0	0	0	0	0	0	0.94243	0	0	2.39861	0	0.13892	0	0.44745	0	0	0	0	0	0.04879	0	0	0	0	1.53452	0	0	0	0	0.02567	0.0018	0	0	0	0	4.00528	0
Res2_DNA_A3	0	0	0	0	0	0	0	0	0	0	0	0	0	0	0	0	0	0	0.01267	0	0	0.01346	0	0	0	0.00546	0	0	0	0.00417	0	0.00861	0	0	0	0	0.75779	0	0	0	0	0.0323	0	0	0	0	0	15.1357	0
Res2_DNA_A5	0	0	0	0	0	0	0	0	0	0	0	0	0	0	0	0	0	0	1.2087	0	0	0.2759	0	0.1673	0	0.37109	0	0	0	0	0	0.01275	0	0	0	0	0.22951	0	0	0	0	0.00155	0	0	0	0	0	5.10095	0
Res2_DNA_B1	1.21302	0	0	0	0	0	0	0	0	0	0	0	0	0	0	0	0	0	0.536336	0.158571	0	0	0	0.00106074	0	0.121585	0.0255679	0	0	0	0	0	0	0	0	0	0.191374	0	0	0	0	0	0	0	0.00190133	0	0	1.25771	0.268538
Res2_DNA_B3	0.12526	0	0	0	0	0	0	0	0	0	0	0	0	0	0	0	0	0	0	0	0	0	0	0	0	0	0	0	0	0	0	0	0	0	0	0	0.0533424	0	0	0	0	0	0	0	0	0	0	21.4119	0.447586
Res2_DNA_B5	0.777445	0	0	0	0	0	0	0	0	0	0	0	0	0	0	0	0	0	0.415783	0	0	0	0	0	0	0.065313	0	0	0	0	0	0.00425085	0	0	0	0	0.0631426	0	0	0	0	0	0	0	0	0	0	0.463293	0.496739
Res2_DNA_C1	0	0	0	0	0	0	0	0	0	0	0	0	0	0	0	0	0	0	0.440782	0	0	0.00882362	0	0	0	0.0612152	0	0	0	0	0	0	0	0.00182297	0	0	0.0346365	0	0	0	0	0	0	0	0	0	0	2.38655	0
Res2_DNA_C3	0	0	0	0	0	0	0	0	0	0	0	0	0	0	0	0	0	0	0.6802	0	0	0.03532	0	0	0	0.07559	0	0	0	0	0	0.00858	0	0	0	0	0.31564	0	0	0	0	0	0	0	0	0	0	5.861	0
Res2_DNA_C5	0	0	0	0	0	0	0	0	0	0	0	0	0	0	0	0	0	0	1.48607	0	0	0.0408	0	0	0	0.17029	0	0	0	0	0	0	0	0	0	0	0.05069	0	0	0	0	0	0	0	0	0	0	2.31279	0
Res2_DNA_D1	1.32333	0	0	0	0	0	0.000812736	0	0	0	0	0	0	0	0	0	0	0	0.752453	0.0591692	0	0.144858	0	0	0	0.0528379	0	0	0	0	0	0.00697347	0	0	0	0	0.235182	0	0	0	0	0	0	0	0	0	0	1.99565	0
Res2_DNA_D3	3.14576	0	0	0	0	0	0	0	0	0.00390799	0	0	0	0	0	0	0	0	0.473199	0.0469928	0	0.0670732	0	0	0	0.0263027	0	0	0	0	0	0.0311807	0	0	0	0	0.143778	0	0	0	0	0.00370011	0	0	0	0	0	0.0478243	0
Res2_DNA_D5	0.228725	0	0	0	0	0	0	0	0	0	0	0	0	0	0.00375254	0	0	0	0.134051	0	0	0.0107973	0	0.017702	0	0.145949	0.0182324	0	0	0	0	0.00319216	0	0	0	0	0.174278	0	0	0	0	0	0.00123083	0	0	0	0	0	0
Res2_DNA_E1	0.108138	0	0	0	0	0	0	0	0	0	0	0	0	0	0.000180014	0	0	0	0.426863	0	0	0.0325425	0	0.0204616	0	0.238238	0.0013601	0	0	0	0	0	0	0	0	0	0.106418	0	0	0	0	0	0	0	0	0	0	1.18462	0
Res2_DNA_E3	0.33254	0	0	0	0	0	0	0	0	0	0	0	0	0	0	0	0	0	0	0	0	0	0	0	0	0	0	0	0	0	0	0.01973	0	0	0	0	0.06943	0	0	0	0	0.00174	0.02064	0	0	0	0	0	0
Res2_DNA_E5	0.10668	0	0.00234484	0	0	0	0	0	0	0	0	0	0	0	0.00268848	0.000282997	0	0	0.409811	0	0	0.0435816	0	0.0699206	0	0.544396	0.0171416	0	0	0	0	0.0012937	0	0	0	0	0.264037	0	0	0	0	0	0	0	0	0	0	0	0
Res2_DNA_F1	0.545762	0	0	0	0.000250106	0	0	0	0	0	0	0	0	0	0	0	0	0	0	0	0	0	0	0	0	0.773649	0	0	0	0	0	0.00614261	0	0	0	0	0.255308	0	0	0	0	0	0	0	0	0	0	0	0
Res2_DNA_F3	0.511745	0	0	0	0	0	0	0	0	0	0	0	0	0	0	0	0	0	0	0	0	0	0	0	0	0	0	0	0	0	0	0.000191495	0	0	0	0	0	0	0	0	0	0.0226871	0	0	0	0	0	0.00476721	5.96176
Res2_DNA_F5	0.212945	0	0	0	0	0	0	0	0	0	0	0	0	0	0.00677859	0	0	0	0.134451	0	0.181062	0	0	0.097931	0	0.280812	0	0	0.0134966	0	0	0.0229118	0	0	0	0.00944558	0.166444	0	0	0	0	0.0009092	0	0	0	0	0	3.54503	0.932152
Res2_DNA_G1	0.01909	0.00945	0	0	0	0	0	0	0	0	0	0	0	0	0	0	0	0	0.29637	0	0	0.08707	0	0.00652	0	0.23352	0.00109	0	0	0	0	0	0	0	0	0	0.11578	0	0	0	0	0	0	0	0	0	0	2.19674	0
Res2_DNA_G3	0	0	0	0	0	0	0	0	0	0	0	0	0	0	0	0	0	0	0	0	0	0	0	0	0	0	0	0	0	0	0	0	0	0	0	0	0	0	0	0	0	0.00160203	0	0	0	0	0	0.390925	0
Res2_DNA_G5	0	0	0	0	0	0	0	0	0	0	0	0	0	0	0	0	0	0	0	0	0	0	0	0	0	0	0	0	0	0	0	0	0	0	0	0	0	0	0	0	0	0	0	0	0	0	0	6.28998	0
Res2_DNA_H1	0	0	0	0	0.00197471	0	0	0	0	0	0	0	0	0	0	0	0	0	2.1648	0	0	0	0	0.00626542	0	0.611635	0.0753923	0	0	0	0	0.00870333	0	0	0	0	0.457632	0	0	0	0	0	0.0234283	0	0	0	0	0	0.0238671
Res2_DNA_H3	0	0	0	0	0.00413	0	0.00066	0	0	0	0	0	0	0	0	0	0	0	0.01959	0	0	0	0	0	0	0	0	0	0	0	0	0	0	0	0	0	0	0	0	0	0	0	0	0	0	0	0	0	0
Res2_DNA_H5	0	0	0	0	0	0	0	0	0	0.000933441	0	0	0	0	0	0	0	0	0	0	0	0	0	0	0	0	0	0	0	0	0	0	0	0	0	0	0	0	0	0	0	0	0	0	0	0	0	0	0.818171
[truncated: 342 more columns]

## Sheet: label
sample_detail	label
01_S04	NR
01_S06	NR
01_S11	NR
02_S03	NR
02_S08	NR
02_S12	NR
03_S04	R
03_S06	R
03_S11	R
04_S04	R
04_S06	R
04_S11	R
05_S04	NR
05_S06	NR
05_S11	NR
06_S04	R
06_S06	R
06_S11	R
07_S04	R
07_S06	R
07_S11	R
08_S04	R
08_S06	R
08_S11	R
09_S04	R
09_S06	R
09_S11	R
10_S04	NR
10_S06	NR
10_S11	NR
11_S04	R
11_S06	R
11_S11	R
12_S04	R
12_S06	R
12_S11	R
13_S04	R
13_S06	R
13_S11	R
14_S04	NR
14_S06	NR
14_S11	NR
15_S04	R
15_S06	R
15_S11	R
16_S04	R
16_S06	R
16_S11	R
17_S04	R
17_S06	R
17_S11	R
18_S04	R
18_S06	R
18_S11	R
19_S04	NR
19_S06	NR
19_S11	NR
20_S04	R
20_S06	R
20_S11	R
ERAS1_Dag0	R
ERAS1_Dag8	R
ERAS1_Dag42	R
ERAS10_Dag0	NR
ERAS10_Dag8	NR
ERAS10_Dag42	NR
ERAS11_Dag0	R
ERAS11_Dag4	R
ERAS11_Dag42	R
ERAS12_Dag0	R
ERAS12_Dag4	R
ERAS12_Dag42	R
ERAS2_Dag0	R
ERAS2_Dag4	R
ERAS2_Dag42	R
ERAS3_Dag0	NR
ERAS3_Dag4	NR
ERAS3_Dag42	NR
ERAS4_Dag0	R
ERAS4_Dag4	R
ERAS4_Dag42	R
ERAS5_Dag0	R
ERAS5_Dag4	R
ERAS5_Dag42	R
ERAS6_Dag0	R
ERAS6_Dag4	R
ERAS6_Dag42	R
ERAS7_Dag0	R
ERAS7_Dag4	R
ERAS7_Dag42	R
ERAS8_Dag0	NR
ERAS8_Dag8	NR
ERAS8_Dag42	NR
ERAS9_Dag0	NR
ERAS9_Dag4	NR
ERAS9_Dag42	NR
Res2_DNA_A1	NR
Res2_DNA_A3	NR
Res2_DNA_A5	NR
Res2_DNA_B1	R
Res2_DNA_B3	R
Res2_DNA_B5	R
Res2_DNA_C1	R
Res2_DNA_C3	R
Res2_DNA_C5	R
Res2_DNA_D1	R
Res2_DNA_D3	R
Res2_DNA_D5	R
Res2_DNA_E1	R
Res2_DNA_E3	R
Res2_DNA_E5	R
Res2_DNA_F1	R
Res2_DNA_F3	R
Res2_DNA_F5	R
Res2_DNA_G1	NR
Res2_DNA_G3	NR
Res2_DNA_G5	NR
Res2_DNA_H1	NR
Res2_DNA_H3	NR
Res2_DNA_H5	NR
