# Supplementary material for: Uncovering Predictive Factors and Interventions for Restoring Microecological Diversity after Antibiotic Disturbance
Source: Nutrients. 2023 Sep 10;15(18):3925. doi: 10.3390/nu15183925 (PMC10536327; doi:10.3390/nu15183925)
Supplement: Supplementary file 1 [file nutrients-15-03925-s001.zip › Supplementary_table_S3.xlsx]

## Sheet: Legend
Supplementary Table 3: The final 52 RABs obtained from several methods.

## Sheet: 52 RABs
	Classifier		Driving node		PC-corr					RABs of previous study
RABs	XGBoost	LightGBM	netmoss	netshift	pccorr (12)	pccorr (21)	pccorr (23)		pccorr (13)	p-value
Actinomyces odontolyticus							√
Akkermansia muciniphila		√
Alistipes putredinis	√	√								√
Alistipes shahii										√
Bacteroides caccae	√	√			√	√	√	⁕	√	√
Bacteroides cellulosilyticus			√
Bacteroides coprocola			√							√
Bacteroides coprophilus	√	√
Bacteroides eggerthii				√						√
Bacteroides helcogenes					√	√	√	⁕	√
Bacteroides intestinalis										√
Bacteroides ovatus	√		√	√
Bacteroides stercoris					√	√	√	⁕	√	√
Bacteroides thetaiotaomicron		√	√		√	√	√	⁕	√	√
Bacteroides uniformis	√	√		√		√	√	⁕	√	√
Bacteroides vulgatus				√
Bifidobacterium adolescentis		√			√	√	√	⁕	√	√
Bifidobacterium animalis						√	√
Bifidobacterium bifidum										√
Bifidobacterium breve						√	√	⁕	√
Bifidobacterium longum		√								√
Blautia stercoris						√	√
Clostridium bolteae				√
Clostridium leptum				√
Clostridium symbiosum				√
Coprococcus catus										√
Coprococcus comes				√	√	√	√
Coprococcus eutactus						√	√
Desulfovibrio desulfuricans						√	√
Desulfovibrio piger					√	√	√	⁕	√	√
Dorea formicigenerans				√
Dorea longicatena				√			√
Eggerthella lenta		√
Enterobacter cloacae		√
Eubacterium biforme	√
Eubacterium hallii				√
Eubacterium oxidoreducens	√					√	√	⁕	√
Eubacterium siraeum					√	√	√	⁕	√
Faecalibacterium prausnitzii			√	√	√	√	√	⁕	√	√
Flavonifractor plautii				√
Gemmiger formicilis			√
Lactobacillus rogosae						√	√
Parabacteroides distasonis	√	√			√	√	√	⁕	√	√
Parabacteroides johnsonii										√
Parabacteroides merdae	√	√			√	√	√	⁕	√
Roseburia inulinivorans			√							√
Ruminococcus bromii				√						√
Ruminococcus lactaris					√	√	√
Ruminococcus torques			√	√						√
Streptococcus salivarius				√
Subdoligranulum variabile			√							√
Sutterella wadsworthensis			√			√	√
⁕ means that species obtained from PC-corr which is also differed significantly in at least two cohorts using the one-sided Wilcoxon test, as the final 13 RABs in PC-corr
