# Supplementary material for: Uncovering Predictive Factors and Interventions for Restoring Microecological Diversity after Antibiotic Disturbance
Source: Nutrients. 2023 Sep 10;15(18):3925. doi: 10.3390/nu15183925 (PMC10536327; doi:10.3390/nu15183925)
Supplement: Supplementary file 1 [file nutrients-15-03925-s001.zip › Supplementary_table_S4.xlsx]

## Sheet: Legend
Supplementary Table 4: The prediction effects of the integration or intersection of different models.

## Sheet: sigle model
	AUC
model (number of RABs)	RF	XGB	LGB	LR	SVM
pc_corr (23)	0.8867	0.8553	0.8525	0.734	0.7235
pc_corr (21)	0.8759	0.8481	0.85	0.7472	0.7254
pc_corr (12)	0.873	0.8724	0.8352	0.7483	0.7214
pc_corr (13)	0.8829	0.8666	0.8517	0.7634	0.7285
p-value (21)	0.8839	0.8509	0.8509	0.747	0.7432
XGB (9)	0.9193	0.8984	0.8537	0.832	0.7821
LGB (12)	0.9067	0.8847	0.8632	0.7871	0.7674
RF (41)	0.914	0.8848	0.8733	0.796	0.743
netshift (16)	0.7513	0.6978	0.7027	0.6952	0.6559
netmoss (10)	0.8318	0.8266	0.7956	0.5742	0.6416
RF: Random Forest; XGB: XGBoost; LGB: LightGBM; LR: Logistic Regression; SVM: Support Vector Machine

## Sheet: union of two models
		AUC
	number of RABs	RF	XGB	LGB	LR	SVM
xgb | netmoss	18	0.896	0.8876	0.8857	0.783	0.7711
xgb | pccorr (12)	19	0.8997	0.8694	0.8335	0.8261	0.7659
xgb | netshift	23	0.8772	0.8817	0.8599	0.8124	0.7805
xgb | p-value	26	0.9031	0.8504	0.8621	0.7644	0.7507
xgb | lgb	15	0.9201	0.9221	0.8763	0.8176	0.7696
netmoss | pccorr(13)	21	0.8871	0.8762	0.8519	0.7219	0.7519
netmoss | pccorr(12)	20	0.8686	0.8612	0.8437	0.729	0.7436
netmoss | netshift	23	0.8015	0.8008	0.7788	0.7003	0.6786
netmoss | p-value	25	0.9016	0.8192	0.8502	0.7351	0.7402
netmoss | lgb	21	0.9065	0.9051	0.892	0.747	0.7662
pccorr(13) | netshift	27	0.867	0.8652	0.8272	0.7662	0.7453
pccorr(12) | netshift	26	0.8722	0.8467	0.8221	0.789	0.7572
pccorr(13) | p-value	26	0.8979	0.8371	0.8458	0.752	0.7518
pccorr(12) | p-value	26	0.8856	0.8551	0.8562	0.7389	0.7504
pccorr(13) | lgb	19	0.9196	0.9108	0.8814	0.8023	0.7607
pccorr(12) | lgb	19	0.9122	0.8993	0.8782	0.7818	0.7601
netshift | p-value	32	0.8826	0.8286	0.8378	0.7481	0.7455
netshift | lgb	27	0.8921	0.8871	0.8609	0.7854	0.7469
p-value | lgb	26	0.903	0.9006	0.8784	0.7525	0.7498
xgb | pccorr(13)	16	0.8942	0.8797	0.875	0.7969	0.7596

## Sheet: union of three models
		AUC
	number of RABs	RF	XGB	LGB	LR	SVM
xgb | netmoss | pccorr (13)	24	0.9073	0.8962	0.8858	0.7587	0.7725
xgb | netmoss | pccorr	25	0.9145	0.8583	0.8628	0.7843	0.7731
xgb | netmoss | netshift	30	0.8749	0.8542	0.8551	0.8211	0.7804
xgb | netmoss | p-value	29	0.9068	0.8585	0.8722	0.7577	0.7553
xgb | netmoss | lgb	23	0.9205	0.9071	0.8959	0.7634	0.7688
xgb | pccorr (13) | netshift	30	0.8803	0.8447	0.8387	0.8 (13)3	0.7775
xgb | pccorr | netshift	30	0.8815	0.8598	0.8349	0.8359	0.7827
xgb | pccorr (13) | p-value	29	0.9001	0.8547	0.8426	0.7835	0.7592
xgb | pccorr | p-value	30	0.9002	0.8403	0.8588	0.7454	0.7572
xgb | pccorr (13) | lgb	21	0.9245	0.9172	0.8946	0.8207	0.7615
xgb | pccorr | lgb	22	0.9191	0.92	0.8727	0.7991	0.7577
xgb | netshift | p-value	36	0.8968	0.8725	0.8658	0.7763	0.7506
xgb | netshift | lgb	29	0.8992	0.9002	0.8767	0.8286	0.749
xgb | p-value | lgb	29	0.9178	0.9062	0.8785	0.7783	0.7535
netmoss | pccorr (13) | netshift	33	0.877	0.8554	0.8241	0.7657	0.7676
netmoss | pccorr | netshift	32	0.8906	0.8673	0.8376	0.7864	0.7718
netmoss | pccorr (13) | p-value	30	0.8926	0.8557	0.8582	0.7629	0.7495
netmoss | pccorr | p-value	30	0.9006	0.8562	0.8573	0.7329	0.7469
netmoss | pccorr (13) | lgb	27	0.9153	0.8975	0.8912	0.754	0.7562
netmoss | pccorr | lgb	27	0.9079	0.9014	0.8869	0.7423	0.7535
netmoss | netshift | p-value	35	0.8833	0.839	0.8383	0.756	0.7455
netmoss | netshift | lgb	33	0.8989	0.8916	0.8846	0.7904	0.7486
netmoss | p-value | lgb	30	0.9071	0.9023	0.8785	0.734	0.7466
pccorr (13) | netshift | p-value	37	0.8927	0.8541	0.8532	0.7652	0.75
pccorr | netshift | p-value	36	0.8987	0.8377	0.857	0.7605	0.7467
pccorr (13) | netshift | lgb	33	0.8996	0.9062	0.867	0.7909	0.7428
pccorr | netshift | lgb	32	0.8945	0.8924	0.8737	0.7862	0.7409
pccorr (13) | p-value | lgb	30	0.9054	0.8877	0.8715	0.7531	0.751
pccorr | p-value | lgb	30	0.9032	0.8847	0.8731	0.7291	0.7464
netshift | p-value | lgb	37	0.9033	0.8959	0.8633	0.7697	0.7389

## Sheet: intersection between models 
This represents the intersection of different models		AUC
when: pccorr (13)	number of RABs	RF	XGB	LGB	LR	SVM
j_all	20	0.8967	0.8628	0.8575	0.7739	0.755
j_w_xgb	19	0.8902	0.8768	0.8558	0.7659	0.7556
j_w_netmoss	17	0.9006	0.866	0.8488	0.7853	0.7432
j_w_lgb	18	0.881	0.8483	0.856	0.801	0.7659
j_w_netshift	18	0.9063	0.8818	0.8523	0.7635	0.7625
j_w_p-value	12	0.8874	0.8779	0.858	0.8054	0.7725
xgb & netmoss & pccorr & lgb	11	0.8752	0.8679	0.8525	0.8246	0.7822
xgb & netmoss & pccorr & p-value	16	0.8836	0.858	0.8547	0.7855	0.7729
xgb & netmoss & pccorr & netshift	9	0.8731	0.8658	0.8532	0.7359	0.74
xgb & pccorr & lgb & p-value	13	0.9119	0.8703	0.8431	0.7836	0.7621
xgb & pccorr & lgb & netshift	11	0.8752	0.8679	0.8525	0.8246	0.7822
xgb & pccorr & p-value & netshift	15	0.8805	0.8521	0.8462	0.8085	0.7509
netmoss & pccorr & lgb & p-value	15	0.8895	0.8724	0.8608	0.7487	0.7645
netmoss & pccorr & lgb & netshift	9	0.8611	0.8384	0.838	0.7787	0.7491
netmoss & pccorr & p-value & netshift	15	0.8723	0.829	0.8369	0.7789	0.7483
lgb & pccorr & p-value &netshift	14	0.8916	0.8642	0.8516	0.769	0.7361
when: pccorr (12)	number of RABs	RF	XGB	LGB	LR	SVM
j_all	20	0.8878	0.8695	0.8575	0.7684	0.7537
j_w_xgb	19	0.8932	0.8618	0.8563	0.7649	0.755
j_w_netmoss	17	0.8898	0.8576	0.8495	0.7776	0.7439
j_w_pccorr	17	0.8909	0.8635	0.8602	0.7739	0.768
j_w_lgb	18	0.882	0.8402	0.8409	0.7981	0.7666
j_w_netshift	17	0.8969	0.8815	0.8557	0.7635	0.7618
j_w_p-value	12	0.8685	0.8514	0.8473	0.7967	0.7712
xgb & netmoss & pccorr & lgb	10	0.882	0.8583	0.8512	0.8246	0.7809
xgb & netmoss & pccorr & p-value	15	0.8661	0.8724	0.85	0.7848	0.7722
xgb & netmoss & pccorr & netshift	9	0.8623	0.8379	0.8372	0.7204	0.7406
xgb & netmoss & lgb & netshift	10	0.8758	0.8563	0.8642	0.7954	0.7614
xgb & netmoss & lgb & p-value	15	0.892	0.8714	0.8643	0.7636	0.7774
xgb & netmoss & netshift & p-value	13	0.8662	0.8185	0.8319	0.7688	0.7574
xgb & pccorr & lgb & p-value	12	0.902	0.8633	0.8431	0.783	0.7621
xgb & pccorr & lgb & netshift	11	0.8801	0.8387	0.8241	0.8199	0.7822
xgb & pccorr & p-value & netshift	15	0.8677	0.8338	0.836	0.8036	0.749
xgb & lgb & p-value & netshift	14	0.8868	0.8637	0.8536	0.7841	0.7447
netmoss & pccorr & lgb & p-value	15	0.895	0.8691	0.8555	0.7487	0.7645
netmoss & pccorr & lgb & netshift	10	0.8767	0.8439	0.8378	0.7752	0.7485
netmoss & pccorr & p-value & netshift	16	0.8614	0.8365	0.8276	0.7871	0.749
netmoss & lgb & p-value & netshift	15	0.8915	0.8299	0.857	0.7657	0.7573
lgb & pccorr & p-value &netshift	15	0.8869	0.8634	0.8555	0.7634	0.7354
when: pccorr (23)	number of RABs	RF	XGB	LGB	LR	SVM
j_all	23	0.8882	0.8745	0.8648	0.7377	0.7505
j_w_xgb	21	0.8936	0.8652	0.8649	0.7384	0.7524
j_w_netmoss	19	0.8887	0.8612	0.8583	0.7664	0.7419
j_w_lgb	21	0.8716	0.858	0.8522	0.7776	0.7627
j_w_netshift	19	0.9068	0.8801	0.8644	0.7433	0.76
j_w_p-value	15	0.8784	0.8689	0.8463	0.7731	0.7669
xgb & netmoss & pccorr & lgb	12	0.8879	0.8704	0.8413	0.8169	0.7811
xgb & netmoss & pccorr & p-value	17	0.8877	0.8656	0.8627	0.7657	0.7703
xgb & netmoss & pccorr & netshift	12	0.8611	0.8591	0.8593	0.6927	0.733
xgb & pccorr & lgb & p-value	13	0.9048	0.8844	0.8431	0.7836	0.7621
xgb & pccorr & lgb & netshift	13	0.8932	0.8644	0.8443	0.8074	0.7797
xgb & pccorr & p-value & netshift	17	0.8834	0.8629	0.8451	0.7923	0.7477
netmoss & pccorr & lgb & p-value	16	0.8908	0.8772	0.8519	0.7368	0.7606
netmoss & pccorr & lgb & netshift	12	0.864	0.8582	0.858	0.75	0.746
netmoss & pccorr & p-value & netshift	18	0.8647	0.8316	0.8405	0.7557	0.7418
lgb & pccorr & p-value &netshift	16	0.8928	0.8622	0.8357	0.7503	0.7349
Tips:
j _all means consider the intersection of all models
j_w means to consider the intersection of other models in the absence of this model
& means intersection
