# Supplementary material for: Uncovering Predictive Factors and Interventions for Restoring Microecological Diversity after Antibiotic Disturbance
Source: Nutrients. 2023 Sep 10;15(18):3925. doi: 10.3390/nu15183925 (PMC10536327; doi:10.3390/nu15183925)
Supplement: Supplementary file 1 [file nutrients-15-03925-s001.zip › Supplementary_table_S5.xlsx]

## Sheet: Legend
Supplementary Table 5: The Metabolic Support Index for every pair of organisms.

## Sheet: stuck_reactions
Calculation of MSI index between pairwise organisms		Metabolic Support Index (MSI)		Red number indicates the maximum metabolic support
		A	B
Organism A	Organism B
Akkermansia_muciniphila	Alistipes_putredinis	0.169279	0.00643087
Akkermansia_muciniphila	Bacteroides_caccae	0	0
Akkermansia_muciniphila	Bacteroides_coprophilus	0.167712	0.00792079
Akkermansia_muciniphila	Bacteroides_ovatus	0.169279	0.0140449
Akkermansia_muciniphila	Bacteroides_stercoris	0	0
Akkermansia_muciniphila	Bacteroides_thetaiotaomicron	0	0
Akkermansia_muciniphila	Bacteroides_uniformis	0.175549	0.00770416
Akkermansia_muciniphila	Bifidobacterium_adolescentis	0.163009	0.02331
Akkermansia_muciniphila	Bifidobacterium_breve	0.159875	0.027897
Akkermansia_muciniphila	Bifidobacterium_longum	0.166144	0
Akkermansia_muciniphila	Desulfovibrio_piger	0	0
Akkermansia_muciniphila	Eggerthella_lenta	0	0
Akkermansia_muciniphila	Enterobacter_cloacae	0	0.00118694
Akkermansia_muciniphila	Eubacterium_biforme	0.159875	0.0461538
Akkermansia_muciniphila	Eubacterium_siraeum	0.159875	0.0135593
Akkermansia_muciniphila	Faecalibacterium_prausnitzii	0	0.00455581
Akkermansia_muciniphila	Parabacteroides_distasonis	0.159875	0.00631313
Akkermansia_muciniphila	Parabacteroides_merdae	0	0
Alistipes_putredinis	Bacteroides_caccae	0	0.132
Alistipes_putredinis	Bacteroides_coprophilus	0	0
Alistipes_putredinis	Bacteroides_ovatus	0	0
Alistipes_putredinis	Bacteroides_stercoris	0	0.146207
Alistipes_putredinis	Bacteroides_thetaiotaomicron	0	0.122566
Alistipes_putredinis	Bacteroides_uniformis	0	0
Alistipes_putredinis	Bifidobacterium_adolescentis	0	0
Alistipes_putredinis	Bifidobacterium_breve	0.00643087	0.0128755
Alistipes_putredinis	Bifidobacterium_longum	0.0128617	0.0172414
Alistipes_putredinis	Desulfovibrio_piger	0.00643087	0.105505
Alistipes_putredinis	Eggerthella_lenta	0	0.124867
Alistipes_putredinis	Enterobacter_cloacae	0.00643087	0.133531
Alistipes_putredinis	Eubacterium_biforme	0	0.0538462
Alistipes_putredinis	Eubacterium_siraeum	0.00643087	0.0135593
Alistipes_putredinis	Faecalibacterium_prausnitzii	0	0.121868
Alistipes_putredinis	Parabacteroides_distasonis	0	0
Alistipes_putredinis	Parabacteroides_merdae	0	0.11976
Bacteroides_caccae	Bacteroides_coprophilus	0.132	0
Bacteroides_caccae	Bacteroides_ovatus	0.132	0
Bacteroides_caccae	Bacteroides_stercoris	0	0
Bacteroides_caccae	Bacteroides_thetaiotaomicron	0	0
Bacteroides_caccae	Bacteroides_uniformis	0.137333	0
Bacteroides_caccae	Bifidobacterium_adolescentis	0.132	0.018648
Bacteroides_caccae	Bifidobacterium_breve	0.138667	0.027897
Bacteroides_caccae	Bifidobacterium_longum	0.144	0
Bacteroides_caccae	Desulfovibrio_piger	0	0
Bacteroides_caccae	Eggerthella_lenta	0	0
Bacteroides_caccae	Enterobacter_cloacae	0	0.00118694
Bacteroides_caccae	Eubacterium_biforme	0.126667	0.0461538
Bacteroides_caccae	Eubacterium_siraeum	0.138667	0
Bacteroides_caccae	Faecalibacterium_prausnitzii	0	0.00455581
Bacteroides_caccae	Parabacteroides_distasonis	0.129333	0
Bacteroides_caccae	Parabacteroides_merdae	0	0
Bacteroides_coprophilus	Bacteroides_ovatus	0	0.00280899
Bacteroides_coprophilus	Bacteroides_stercoris	0	0.146207
Bacteroides_coprophilus	Bacteroides_thetaiotaomicron	0.0039604	0.122566
Bacteroides_coprophilus	Bacteroides_uniformis	0.00792079	0
Bacteroides_coprophilus	Bifidobacterium_adolescentis	0	0.020979
Bacteroides_coprophilus	Bifidobacterium_breve	0.00792079	0.027897
Bacteroides_coprophilus	Bifidobacterium_longum	0.019802	0.0258621
Bacteroides_coprophilus	Desulfovibrio_piger	0.00792079	0.105505
Bacteroides_coprophilus	Eggerthella_lenta	0	0.124867
Bacteroides_coprophilus	Enterobacter_cloacae	0.019802	0.137092
Bacteroides_coprophilus	Eubacterium_biforme	0	0.0615385
Bacteroides_coprophilus	Eubacterium_siraeum	0.00792079	0.0135593
Bacteroides_coprophilus	Faecalibacterium_prausnitzii	0.0039604	0.143508
Bacteroides_coprophilus	Parabacteroides_distasonis	0.0039604	0
Bacteroides_coprophilus	Parabacteroides_merdae	0	0.11976
Bacteroides_ovatus	Bacteroides_stercoris	0	0.146207
Bacteroides_ovatus	Bacteroides_thetaiotaomicron	0.00280899	0.122566
Bacteroides_ovatus	Bacteroides_uniformis	0.00561798	0
Bacteroides_ovatus	Bifidobacterium_adolescentis	0.00842697	0.018648
Bacteroides_ovatus	Bifidobacterium_breve	0.0140449	0.027897
Bacteroides_ovatus	Bifidobacterium_longum	0.0224719	0.0172414
Bacteroides_ovatus	Desulfovibrio_piger	0.0140449	0.105505
Bacteroides_ovatus	Eggerthella_lenta	0.00280899	0.124867
Bacteroides_ovatus	Enterobacter_cloacae	0.0266854	0.137092
Bacteroides_ovatus	Eubacterium_biforme	0	0.0615385
Bacteroides_ovatus	Eubacterium_siraeum	0.0140449	0.0135593
Bacteroides_ovatus	Faecalibacterium_prausnitzii	0	0.134396
Bacteroides_ovatus	Parabacteroides_distasonis	0.00280899	0
Bacteroides_ovatus	Parabacteroides_merdae	0.00280899	0.11976
Bacteroides_stercoris	Bacteroides_thetaiotaomicron	0	0
Bacteroides_stercoris	Bacteroides_uniformis	0.146207	0
Bacteroides_stercoris	Bifidobacterium_adolescentis	0.148966	0.018648
Bacteroides_stercoris	Bifidobacterium_breve	0.153103	0.027897
Bacteroides_stercoris	Bifidobacterium_longum	0.161379	0.0172414
Bacteroides_stercoris	Desulfovibrio_piger	0	0
Bacteroides_stercoris	Eggerthella_lenta	0	0
Bacteroides_stercoris	Enterobacter_cloacae	0	0.00118694
Bacteroides_stercoris	Eubacterium_biforme	0.146207	0.0615385
Bacteroides_stercoris	Eubacterium_siraeum	0.153103	0.0135593
Bacteroides_stercoris	Faecalibacterium_prausnitzii	0	0.00455581
Bacteroides_stercoris	Parabacteroides_distasonis	0.148966	0
Bacteroides_stercoris	Parabacteroides_merdae	0	0
Bacteroides_thetaiotaomicron	Bacteroides_uniformis	0.127148	0.00308166
Bacteroides_thetaiotaomicron	Bifidobacterium_adolescentis	0.127148	0.018648
Bacteroides_thetaiotaomicron	Bifidobacterium_breve	0.128293	0.027897
Bacteroides_thetaiotaomicron	Bifidobacterium_longum	0.135166	0
Bacteroides_thetaiotaomicron	Desulfovibrio_piger	0	0
Bacteroides_thetaiotaomicron	Eggerthella_lenta	0	0
Bacteroides_thetaiotaomicron	Enterobacter_cloacae	0	0.00118694
Bacteroides_thetaiotaomicron	Eubacterium_biforme	0.122566	0.0538462
Bacteroides_thetaiotaomicron	Eubacterium_siraeum	0.128293	0
Bacteroides_thetaiotaomicron	Faecalibacterium_prausnitzii	0	0.00455581
Bacteroides_thetaiotaomicron	Parabacteroides_distasonis	0.122566	0
Bacteroides_thetaiotaomicron	Parabacteroides_merdae	0	0
Bacteroides_uniformis	Bifidobacterium_adolescentis	0.00924499	0.018648
Bacteroides_uniformis	Bifidobacterium_breve	0.00770416	0.027897
Bacteroides_uniformis	Bifidobacterium_longum	0.0169492	0.0172414
Bacteroides_uniformis	Desulfovibrio_piger	0.00770416	0.110092
Bacteroides_uniformis	Eggerthella_lenta	0	0.129136
Bacteroides_uniformis	Enterobacter_cloacae	0.0107858	0.137092
Bacteroides_uniformis	Eubacterium_biforme	0	0.0615385
Bacteroides_uniformis	Eubacterium_siraeum	0.00770416	0.0135593
Bacteroides_uniformis	Faecalibacterium_prausnitzii	0	0.138952
Bacteroides_uniformis	Parabacteroides_distasonis	0.00308166	0.00505051
Bacteroides_uniformis	Parabacteroides_merdae	0	0.124551
Bifidobacterium_adolescentis	Bifidobacterium_breve	0.016317	0.0171674
Bifidobacterium_adolescentis	Bifidobacterium_longum	0.020979	0.00862069
Bifidobacterium_adolescentis	Desulfovibrio_piger	0.004662	0.105505
Bifidobacterium_adolescentis	Eggerthella_lenta	0.002331	0.124867
Bifidobacterium_adolescentis	Enterobacter_cloacae	0.00699301	0.134718
Bifidobacterium_adolescentis	Eubacterium_biforme	0.011655	0.0384615
Bifidobacterium_adolescentis	Eubacterium_siraeum	0.02331	0.020339
Bifidobacterium_adolescentis	Faecalibacterium_prausnitzii	0.004662	0.124146
Bifidobacterium_adolescentis	Parabacteroides_distasonis	0.018648	0
Bifidobacterium_adolescentis	Parabacteroides_merdae	0.020979	0.124551
Bifidobacterium_breve	Bifidobacterium_longum	0.0214592	0
Bifidobacterium_breve	Desulfovibrio_piger	0.0128755	0.105505
Bifidobacterium_breve	Eggerthella_lenta	0.0128755	0.129136
Bifidobacterium_breve	Enterobacter_cloacae	0.0128755	0.137092
Bifidobacterium_breve	Eubacterium_biforme	0.0150215	0.00769231
Bifidobacterium_breve	Eubacterium_siraeum	0.027897	0.0135593
Bifidobacterium_breve	Faecalibacterium_prausnitzii	0.0128755	0.138952
Bifidobacterium_breve	Parabacteroides_distasonis	0.027897	0.00631313
Bifidobacterium_breve	Parabacteroides_merdae	0.027897	0.125749
Bifidobacterium_longum	Desulfovibrio_piger	0	0.110092
Bifidobacterium_longum	Eggerthella_lenta	0.00862069	0.133404
Bifidobacterium_longum	Enterobacter_cloacae	0.0258621	0.14362
Bifidobacterium_longum	Eubacterium_biforme	0	0.0615385
Bifidobacterium_longum	Eubacterium_siraeum	0	0.0271186
Bifidobacterium_longum	Faecalibacterium_prausnitzii	0	0.137813
Bifidobacterium_longum	Parabacteroides_distasonis	0	0.0138889
Bifidobacterium_longum	Parabacteroides_merdae	0.0258621	0.132934
Desulfovibrio_piger	Eggerthella_lenta	0	0
Desulfovibrio_piger	Enterobacter_cloacae	0	0
Desulfovibrio_piger	Eubacterium_biforme	0.105505	0.0384615
Desulfovibrio_piger	Eubacterium_siraeum	0.100917	0
Desulfovibrio_piger	Faecalibacterium_prausnitzii	0	0
Desulfovibrio_piger	Parabacteroides_distasonis	0.100917	0.0164141
Desulfovibrio_piger	Parabacteroides_merdae	0	0
Eggerthella_lenta	Enterobacter_cloacae	0	0
Eggerthella_lenta	Eubacterium_biforme	0.124867	0.0384615
Eggerthella_lenta	Eubacterium_siraeum	0.129136	0
Eggerthella_lenta	Faecalibacterium_prausnitzii	0	0
Eggerthella_lenta	Parabacteroides_distasonis	0.128068	0
Eggerthella_lenta	Parabacteroides_merdae	0	0
Enterobacter_cloacae	Eubacterium_biforme	0.133531	0.0615385
Enterobacter_cloacae	Eubacterium_siraeum	0.137092	0.0271186
Enterobacter_cloacae	Faecalibacterium_prausnitzii	0	0
Enterobacter_cloacae	Parabacteroides_distasonis	0.137092	0.0214646
Enterobacter_cloacae	Parabacteroides_merdae	0.00118694	0
Eubacterium_biforme	Eubacterium_siraeum	0.0461538	0.0135593
Eubacterium_biforme	Faecalibacterium_prausnitzii	0.0384615	0.121868
Eubacterium_biforme	Parabacteroides_distasonis	0.0538462	0
Eubacterium_biforme	Parabacteroides_merdae	0.0615385	0.11976
Eubacterium_siraeum	Faecalibacterium_prausnitzii	0.0135593	0.133257
Eubacterium_siraeum	Parabacteroides_distasonis	0	0.00631313
Eubacterium_siraeum	Parabacteroides_merdae	0.0135593	0.125749
Faecalibacterium_prausnitzii	Parabacteroides_distasonis	0.136674	0.010101
Faecalibacterium_prausnitzii	Parabacteroides_merdae	0.00455581	0
Parabacteroides_distasonis	Parabacteroides_merdae	0	0.122156
