# Supplementary material for: Uncovering Predictive Factors and Interventions for Restoring Microecological Diversity after Antibiotic Disturbance
Source: Nutrients. 2023 Sep 10;15(18):3925. doi: 10.3390/nu15183925 (PMC10536327; doi:10.3390/nu15183925)
Supplement: Supplementary file 1 [file nutrients-15-03925-s001.zip › Supplementary_table_S6.xlsx]

## Sheet: Legend
Supplementary Table 6: 16S rRNA sequencing data and health indexes of gut microbiota in mice.

## Sheet: 16S
number	day	group	k__Bacteria;p__Firmicutes;c__Bacilli;o__Lactobacillales;f__Lactobacillaceae;g__Lactobacillus	k__Bacteria;p__Actinobacteria;c__Actinobacteria;o__Bifidobacteriales;f__Bifidobacteriaceae;g__Bifidobacterium	k__Bacteria;p__Bacteroidetes;c__Bacteroidia;o__Bacteroidales;f__Muribaculaceae;g__uncultured bacterium	k__Bacteria;p__Bacteroidetes;c__Bacteroidia;o__Bacteroidales;f__Bacteroidaceae;g__Bacteroides	k__Bacteria;p__Bacteroidetes;c__Bacteroidia;o__Bacteroidales;f__Muribaculaceae;g__uncultured organism	k__Bacteria;p__Firmicutes;c__Bacilli;o__Lactobacillales;f__Enterococcaceae;g__Enterococcus	k__Bacteria;p__Bacteroidetes;c__Bacteroidia;o__Bacteroidales;f__Tannerellaceae;g__Parabacteroides	k__Bacteria;p__Firmicutes;c__Erysipelotrichia;o__Erysipelotrichales;f__Erysipelotrichaceae;g__Dubosiella	k__Bacteria;p__Proteobacteria;c__Gammaproteobacteria;o__Enterobacteriales;f__Enterobacteriaceae;g__Citrobacter	k__Bacteria;p__Proteobacteria;c__Gammaproteobacteria;o__Enterobacteriales;f__Enterobacteriaceae;g__Proteus	k__Bacteria;p__Firmicutes;c__Erysipelotrichia;o__Erysipelotrichales;f__Erysipelotrichaceae;g__Faecalibaculum	k__Bacteria;p__Bacteroidetes;c__Bacteroidia;o__Bacteroidales;f__Muribaculaceae;g__uncultured Bacteroidales bacterium	k__Bacteria;p__Bacteroidetes;c__Bacteroidia;o__Bacteroidales;f__Rikenellaceae;g__Alistipes	k__Bacteria;p__Firmicutes;c__Erysipelotrichia;o__Erysipelotrichales;f__Erysipelotrichaceae;g__Turicibacter	k__Bacteria;p__Actinobacteria;c__Coriobacteriia;o__Coriobacteriales;f__Atopobiaceae;g__Coriobacteriaceae UCG-002	k__Bacteria;p__Proteobacteria;c__Gammaproteobacteria;o__Enterobacteriales;f__Enterobacteriaceae;g__Escherichia-Shigella	k__Bacteria;p__Bacteroidetes;c__Bacteroidia;o__Bacteroidales;f__Prevotellaceae;g__Alloprevotella	k__Bacteria;p__Proteobacteria;c__Gammaproteobacteria;o__Enterobacteriales;f__Enterobacteriaceae;g__Enterobacter	k__Bacteria;p__Verrucomicrobia;c__Verrucomicrobiae;o__Verrucomicrobiales;f__Akkermansiaceae;g__Akkermansia	k__Bacteria;p__Proteobacteria;c__Gammaproteobacteria;o__Enterobacteriales;f__Enterobacteriaceae;__	k__Bacteria;p__Proteobacteria;c__Gammaproteobacteria;o__Enterobacteriales;f__Enterobacteriaceae;g__Klebsiella	k__Bacteria;p__Bacteroidetes;c__Bacteroidia;o__Bacteroidales;f__Muribaculaceae;__	k__Bacteria;p__Actinobacteria;c__Coriobacteriia;o__Coriobacteriales;f__Eggerthellaceae;g__Enterorhabdus	k__Bacteria;p__Firmicutes;c__Clostridia;o__Clostridiales;f__Lachnospiraceae;__	k__Bacteria;p__Firmicutes;c__Clostridia;o__Clostridiales;f__Lachnospiraceae;g__[Eubacterium] xylanophilum group	k__Bacteria;p__Proteobacteria;c__Gammaproteobacteria;__;__;__	k__Bacteria;p__Firmicutes;c__Clostridia;o__Clostridiales;f__Ruminococcaceae;g__Ruminococcaceae UCG-014	k__Bacteria;p__Firmicutes;c__Clostridia;o__Clostridiales;f__Lachnospiraceae;g__Hungatella	k__Bacteria;p__Patescibacteria;c__Saccharimonadia;o__Saccharimonadales;f__Saccharimonadaceae;g__Candidatus Saccharimonas	k__Bacteria;p__Bacteroidetes;c__Bacteroidia;o__Bacteroidales;f__Rikenellaceae;g__Rikenellaceae RC9 gut group	k__Bacteria;p__Firmicutes;c__Clostridia;o__Clostridiales;f__Peptostreptococcaceae;g__Clostridioides	k__Bacteria;p__Firmicutes;c__Clostridia;o__Clostridiales;f__Clostridiaceae 1;g__Clostridium sensu stricto 1	k__Bacteria;p__Firmicutes;c__Clostridia;o__Clostridiales;f__Lachnospiraceae;g__Lachnospiraceae NK4A136 group	k__Bacteria;p__Proteobacteria;c__Gammaproteobacteria;o__Enterobacteriales;f__Enterobacteriaceae;g__Morganella	k__Bacteria;p__Firmicutes;c__Clostridia;o__Clostridiales;f__Ruminococcaceae;__	k__Bacteria;p__Bacteroidetes;c__Bacteroidia;o__Bacteroidales;f__Prevotellaceae;g__Prevotellaceae UCG-001	k__Bacteria;p__Firmicutes;c__Clostridia;o__Clostridiales;f__Lachnospiraceae;g__Lachnoclostridium	k__Bacteria;p__Actinobacteria;c__Coriobacteriia;o__Coriobacteriales;f__Eggerthellaceae;g__Parvibacter	k__Bacteria;p__Firmicutes;c__Erysipelotrichia;o__Erysipelotrichales;f__Erysipelotrichaceae;g__[Clostridium] innocuum group	k__Bacteria;p__Firmicutes;c__Clostridia;o__Clostridiales;f__Lachnospiraceae;g__Marvinbryantia	k__Bacteria;p__Deferribacteres;c__Deferribacteres;o__Deferribacterales;f__Deferribacteraceae;g__Mucispirillum	k__Bacteria;p__Tenericutes;c__Mollicutes;o__Anaeroplasmatales;f__Anaeroplasmataceae;g__Anaeroplasma	k__Bacteria;p__Firmicutes;c__Clostridia;o__Clostridiales;f__Lachnospiraceae;g__uncultured	k__Bacteria;p__Firmicutes;c__Clostridia;o__Clostridiales;f__Lachnospiraceae;g__Lachnospiraceae UCG-001	k__Bacteria;p__Firmicutes;c__Clostridia;o__Clostridiales;f__Peptostreptococcaceae;g__Romboutsia	k__Bacteria;p__Bacteroidetes;c__Bacteroidia;o__Bacteroidales;f__Marinifilaceae;g__Odoribacter	k__Bacteria;p__Firmicutes;c__Clostridia;o__Clostridiales;f__Lachnospiraceae;g__Blautia
0n2	D0	C	27.1629	30.1249	4.89584	1.11963	2.29355	0	0.26464	8.57027	0	0	0.315532	0.366425	3.51496	2.01534	1.28927	0.173034	0	0	0.0339282	0	0	0.0712492	1.29266	1.36391	0.648029	0	4.2512	0	6.37511	0	0	2.2189	0.42071	0	0.173034	0	0	0.105177	0	0.220533	0	0	0	0.094999	0.28839	0	0
0n25	D0	C	40.493	1.43426	2.23606	1.04084	2.70418	0.059761	0.398406	31.8277	0	0	6.57371	2.09661	1.22012	0.428287	0	0.363546	0	0	0	0	0	0	1.26992	3.8496	0.59761	0	0.318725	0	0.224104	0	0	0	0.239044	0	0	0	0.986056	0.209163	0	0	0	0.0348606	0	0.0946215	0.0199203	0	0
0n3	D0	C	32.1304	33.5999	4.07347	0.273726	2.79128	0.0684315	0.180083	8.27301	0	0	0.234108	0.677111	2.35188	1.31821	1.06249	0.0756348	0	0	0.0180083	0	0	0.0792364	0.824779	0.421394	0.324149	0	5.8599	0	2.72645	0	0	1.60274	0.237709	0	0.0900414	0	0	0.0828381	0	0.255718	0	0	0	0	0.291734	0	0
0n4	D0	C	3.09024	8.97103	17.1495	5.04829	8.96437	0	0.559441	1.75158	0	0	0.13986	1.47852	13.6597	1.27872	0.619381	0.02664	0	0	0.11988	0	0	0.29304	1.38528	5.50117	3.21678	0	7.41925	0	7.65235	0	0	6.41359	2.98368	0	0.2664	0	0.19314	0.0999001	0	0.31302	0	0	0	0	0.15984	0	0
0n5	D0	C	12.63	1.54849	25.269	1.56044	0.0657659	0	0.451393	0	0	0	0.74435	22.0106	3.27335	0.221212	0.107617	0.167404	2.70238	0	0.825063	0	0	1.29738	0.953605	3.52744	1.80856	0	2.73227	0	8.91725	0	0	5.32106	1.07617	0	0.122564	0	0.55901	0.116585	0	0.230181	0	0	0.0388617	0	0.0508191	0	0
0n6	D0	C	15.42	5.99251	19.8395	2.9802	0.0321027	0	0.636704	0	0	0	4.99732	12.8999	5.98716	0.529695	0.176565	0.149813	0.979133	0	1.39647	0	0	1.47138	2.43981	4.08775	1.25736	0	3.55805	0	8.2076	0	0	2.94275	2.3007	0	0.0428036	0	0.181915	0.337079	0	0.160514	0	0	0	0	0.0695559	0	0
0n37	D0	AM	9.25857	17.6663	1.68049	28.1509	0.0290652	9.40654	2.57095	0.0871955	3.25266	0.343497	0	6.67178	0.190245	0.0132114	0	1.34492	0.0158537	0.0422766	5.29514	0.607726	0.922158	0.75041	1.38456	4.3492	0	0.356709	0	0.0502035	0	0	0.536384	0	0.110976	0.0290652	0.288009	0	0	0	0	0	0	0	0	0	0	0	2.75062
0n39	D0	AM	14.2592	4.78399	23.928	3.89254	11.96	0.0605058	0.161349	7.25263	0	0	3.39236	2.06527	3.96515	0.653463	5.44552	0.10891	0.669598	0	0.133113	0	0	3.02529	3.97322	2.36376	1.89585	0	0.697834	0	0.322698	0.480013	0	0	1.4118	0	0.782542	0.169416	0.0887419	0.0685733	0	0.121012	0	0	0.116978	0.0201686	0	0	0.0806744
0n41	D0	AM	20.2578	22.8801	19.1158	0.13927	0.238749	0.183041	0.298436	0	0	0.0676455	4.28554	5.45939	3.67673	9.84442	3.72448	0.171103	1.15793	0	0.0636664	0	0	0.803788	1.12212	0.60881	0.501373	0	2.12089	0	1.24547	0	0	0.0397915	0.250686	0	0.0437706	0	0	0.079583	0	0	0	0	0.0596872	0.115395	1.14599	0	0
0n42	D0	AM	22.381	33.0685	8.8087	0.141106	0.0496485	0.138493	0.096684	0.0757794	0	0.0235177	6.28969	3.4362	3.1566	11.137	2.80384	0.0679401	1.69066	0	0	0.0679401	0	0.391962	0.953775	0.488646	0.820507	0	0.838799	0	1.09749	0	0	0	0.297891	0	0	0	0	0.0574878	0	0	0	0	0.0574878	0.0496485	1.08182	0	0
0n43	D0	AM	16.241	29.9388	19.5494	0.416843	0	0	0.21106	0.137189	0	0	4.19481	9.36049	2.83347	5.30287	2.43774	0.0474884	1.17666	0	0.0897003	0	0	2.39553	0.379907	0.569861	0.564584	0	2.22668	0	0.327142	0	0	0	0.364078	0	0.131912	0	0	0.0633179	0	0	0	0	0	0	0.717602	0	0
0n44	D0	AM	29.7627	26.5772	9.16847	8.95625	0.205792	2.00004	0.435165	0.16935	0.165062	0	0.0214367	0.25724	0.463032	0.0214367	0.741709	2.49309	0.0214367	0	0.368711	0.0171493	0	2.42235	3.15762	7.42138	0.21008	0	0	0	0	0.00643101	0.0921778	0	0.739566	0	0.375142	0	2.3859	0	0	0	0	0	0	0	0	0	0
0n45	D0	BU	15.3871	0.517589	10.1082	3.92993	5.01194	0	0.932128	0.466064	0	0.0187362	0	8.34465	17.94	2.05396	0.0538667	0.227177	3.56691	0	3.30929	0	0	3.25542	5.30001	7.74509	2.16404	0	0.836105	0	0.0140522	0	0	0	2.32564	0	1.15228	0	0.142864	0	0	0.3232	0	0	0.213125	0	0	0	0.309148
0n46	D0	BU	13.462	2.83477	19.5714	4.10342	6.38395	0.0254239	0.666107	14.3645	0	0	0.198307	5.38479	2.94918	11.3289	0.300003	0.37119	1.41611	0	0.0762718	0	0	5.93649	1.75171	2.09493	0.544072	0	2.74579	0	0.0279663	0.193222	0	0	0.292375	0	0.432207	0	0	0.096611	0	0	0	0.0177968	0.19068	0.0406783	0	0	0.0279663
0n48	D0	BU	8.5478	1.70607	23.3463	4.6815	11.4039	0	0.599744	4.71643	0	0	0.0349365	3.1472	5.58693	11.762	0.448352	0.267847	1.32468	0	0.334808	0	0	2.45138	6.07896	3.65669	1.40328	0	0.340631	0	0.27367	0.0116455	0	0.107721	2.27087	0	0.841388	0.110632	0.163037	0.0494934	0	0.288226	0	0	0.334808	0.0291138	0.139746	0	0.50658
0n49	D0	BU	37.5391	0.595525	3.42727	0.473713	8.72083	0.0872233	0.142866	4.70254	0	0.0120308	9.60208	10.6969	1.53543	0.924868	0	0.0887271	0.866218	0	0.276708	0	0	0.172943	1.9911	7.04103	1.33843	0	0.78501	0	3.47389	0	0	0.0721848	1.29933	0	0.533867	0	0.977502	0.669213	0	0	0.0090231	0	0.0646655	0.0511309	0.0165423	0	0
0n50	D0	BU	45.688	1.51552	2.31393	0.209266	6.4606	0.0933035	0.470516	6.3633	0	0.0199936	7.12705	9.6849	1.32358	1.85541	0	0.159949	1.1343	0	0.715771	0	0	0.137289	1.63548	1.7581	1.75277	0	3.127	0	2.1953	0	0	0.11463	1.41955	0	0.423864	0	0.326562	0.345223	0	0	0	0.0946364	0.0306569	0.0199936	0.0119962	0	0
0n51	D0	BU	43.6393	0.476694	2.32976	0.174564	9.7588	0.11246	0.741897	2.73092	0	0.06714	4.51013	8.51	2.93066	4.2785	0	0.0923175	2.04777	0	0.142673	0	0.0352485	0.275274	1.03731	2.38515	1.28573	0	2.31129	0	5.16642	0	0	0.13428	1.43847	0	0.471659	0	0.909747	0.270239	0	0.0184635	0	0	0.050355	0	0.0386055	0	0
0n53	D0	AMBU	18.345	12.1821	10.42	0.164543	0.385927	0	0.682104	5.16664	0	0	1.93562	9.09472	5.3252	14.0998	0	0.131634	1.08897	0	0.0269251	0	0	0.951355	1.73817	3.49728	3.08742	0	1.03213	0	0.759888	0	0	2.68354	2.17495	0	0.209418	0	0.541495	0.448752	0	0	0	0	0.23036	0.0718004	0.469694	0	0
0n54	D0	AMBU	7.83104	12.7139	19.1836	0.0678485	0.186036	0	0.599694	5.38411	0	0	9.42876	13.7645	5.1937	3.48435	0.0153206	0.0218866	3.34865	0	0.0175093	0.0525279	0	2.49726	0.354563	5.35128	1.4861	0	0.453053	0	0.0678485	0	0	0.444299	4.08186	0	0.107244	0	0.192602	0.216678	0	0	0	0	0.0590939	0.221055	0.148829	0	0.0722259
0n55	D0	AMBU	36.0059	10.064	4.20491	0.0533618	0.245464	0.0693703	0.466916	5.33885	0	0	4.91462	9.65582	4.81323	10.4109	0	0.114728	0.109392	0	0.0133404	0	0	0.805763	1.92102	1.97972	0.501601	0	0.728388	0	0.240128	0	0	1.70758	2.65475	0	0.0747065	0	0.090715	0.453575	0	0	0.00800427	0	0.280149	0.0613661	0.47492	0	0.0426894
0n56	D0	AMBU	46.0973	6.23723	5.91786	0.0255493	1.15291	0	0.47905	2.16211	0	0.019162	3.51942	9.86203	5.64001	4.37851	0	0.0670669	0.868677	0	0.0734543	0	0.0542923	0.922969	0.862289	2.68587	1.33176	0	1.35731	0.0159683	0.574859	0	0	0.603602	1.89065	0	0.172458	0	0.111778	0.252299	0	0.0542923	0.019162	0	0.488631	0.169264	0.255493	0	0.047905
0n59	D0	AMBU	51.2345	2.66038	3.53891	0.364873	4.506	0	0.134613	16.3768	0	0	1.14421	4.19781	1.0344	0.59159	0	0.0566793	0.40384	0	0.0495944	0	0	0.0885614	1.25757	5.62188	0.57742	0	2.16798	0	0.878529	0	0	0.191293	0.637642	0	0	0	0	0.0921039	0	0.0637642	0	0	0.0425095	0.038967	0.0318821	0	0.0673067
0n60	D0	AMBU	13.8722	0.150994	11.2796	0.163845	12.0024	0.10923	1.88904	2.70505	0.099592	0	0.523661	9.32631	0.391943	0.144569	0.0257012	0	7.99949	0	1.87297	0	0	1.13085	1.89225	10.5921	4.82218	0	0.812799	0	2.4898	0	0	0.102805	4.1925	0	1.1694	0	0.15742	0.141356	0	0	0.00642529	0	0.517236	0.125293	0	0	0.568638
0n13	D0	M	37.1713	3.76536	7.6552	0	4.63669	0	0.513459	24.4749	0	0	2.46616	1.4937	2.24833	4.14657	1.18251	0.404543	0.23339	0	0	0	0	0	1.36922	3.85872	0.72351	0	0.97246	0	0.941341	0	0	0.357865	0.427882	0	0	0	0.287848	0.140034	0	0	0	0	0.023339	0	0	0	0
0n14	D0	M	29.3198	0.136654	11.3929	0.0607349	8.51301	0.0809799	1.11347	2.22695	0	0	0.253062	5.48639	16.2921	0.126531	0.182205	0.0607349	0.49094	0	0.12147	0	0	0.804737	3.67952	6.16459	2.76344	0	0.657961	0	1.59935	0	0	0	3.96801	0	1.00213	0	0.364409	0.111347	0	0.111347	0	0.0253062	0.126531	0.151837	0	0	0
0n15	D0	M	46.6464	1.048	7.23905	0.02882	8.33945	0.0864599	1.0873	3.86187	0	0.02096	0.775519	3.93261	7.71851	1.11874	0.17554	0.364179	0.18602	0	0.02096	0	0	0.408719	5.47317	2.53092	0.584259	0	0.867219	0	4.49591	0	0	0	0.620939	0	0.26724	0	0.12314	0.16244	0	0.22794	0	0	0.0812199	0.19388	0	0	0
0n16	D0	M	58.9651	0.786724	6.68519	0	4.17629	0.0743669	0.227015	6.23899	0	0	0.489256	2.88074	2.7868	1.76132	0.324866	0.602763	0.211359	0	0	0	0	0.195702	2.33669	2.58719	0.481428	0	2.73983	0	3.18603	0	0	0.234843	0.579279	0	0.191788	0	0	0.18396	0	0.140906	0	0	0.0234843	0.0704529	0	0	0
0n17	D0	M	34.1743	0.394452	6.33723	0.221066	8.98136	0.0520156	0.559168	0.567837	0	0	1.52579	17.2648	2.54443	0.251409	0	0.320763	0	0	0.182055	0	0	0	3.55007	4.59905	3.65843	0	1.82488	0	2.61812	0	0	0	2.91287	0	0.338101	0	0.169051	0.76723	0	0.151712	0.0216732	0	0.541829	0	2.04595	0	0.0650195
0n18	D0	M	4.32269	0.0251319	4.37017	2.59138	14.4788	0.0363017	1.94074	0	0	0	0.0307168	11.9293	20.5384	0	0	0.0530563	0	0.0502639	0.88241	0	0	0	2.19206	5.95348	4.30035	0	10.5638	0	0.770713	0	0	0	6.71861	0	1.82625	0	0.139622	0.192678	0	0.0753958	0.0390941	0	0.818184	0.120075	0.12566	0	0.284829
0n26	D0	P	22.9389	1.52435	5.37874	0.127215	2.10909	0.0982011	0.258894	19.9103	0.0446369	0.0223184	11.8355	7.95206	2.14034	0.776682	0	0.216489	0.0111592	0	1.03781	0.0267821	0	0.421819	2.55769	3.30536	1.91492	0	8.75999	0	0.42405	0	0	0	1.2543	0	0.111592	0	1.29447	0.379413	0	0.113824	0	0.0580279	0	0.283444	0	0	0
0n27	D0	P	34.1679	5.7452	9.4888	0.264454	2.31943	0.0752117	0.0388189	21.8259	0	0	16.4156	2.25635	0.856443	0.0873426	0	0.0460975	0.00727855	0.0388189	0.0485237	0	0	0	1.40476	1.70075	0.764248	0	0.366354	0	0.346944	0	0	0	0.837033	0	0	0	0.303273	0.126162	0	0	0	0.026688	0	0	0	0	0
0n28	D0	P	21.7643	7.97008	6.47149	0.167842	3.36163	0.167842	0.316501	27.4493	0	0	11.394	5.02566	1.46022	0.712128	0	0.175035	0	0	0.184626	0.0479547	0	0.167842	1.98533	5.5076	1.20606	0	0.191819	0	0.234978	0	0	0	1.00225	0	0.045557	0	0.743298	0.177433	0	0	0	0.0335683	0	0.0791253	0.0311706	0	0
0n29	D0	P	24.9231	6.42602	8.38611	1.18374	6.28766	0.0922396	0.361272	27.0154	0.0276719	0.0276719	0.0676424	15.3072	0.942381	0.348973	0	0.0953142	0	0.0307465	0.104538	0.00461198	0	0.0122986	1.19604	1.57268	0.613393	0	1.48659	0	0.239823	0	0	0	1.20526	0	0.0907023	0	0	0.179867	0	0	0	0	0.0353585	0	0.0630304	0	0.118374
0n30	D0	P	38.8581	4.08971	3.6866	1.10378	3.66315	0.127529	0.530636	28.0607	0	0.038112	0.0688948	9.90912	0.980651	0.419232	0	0.142187	0.00879507	0	0.0131926	0.0659631	0	0.0131926	1.91879	0.661096	0.0366461	0	2.71328	0	0.567282	0	0	0	0.570214	0	0.0410437	0	0	0.376722	0	0	0	0	0	0.0102609	0.0747581	0	0.0938141
0p65	D0	P	31.3748	5.08053	11.029	0.407728	2.81857	0.0812073	0.0693646	17.5526	0	0	6.43737	4.16695	0.128578	0.0389118	0.654734	0.0355282	0.50247	0	2.45483	0	0	0.61413	1.40759	3.47161	0.480476	0	0.397577	0	1.38222	0	0	0	6.21067	0	0.194559	0	0.0676727	0.275766	0	0.03722	0	0	0.174257	0.194559	0	0	0.187792
11n2	D11	C	8.54997	18.0946	16.0642	2.88422	7.34699	0	0.534006	4.73857	0	0	0.058682	0.258201	9.12505	4.33367	8.0453	0.108562	0	0	1.35849	0	0	0.120298	1.86609	5.12	0.249399	0	4.28379	0	2.78153	0	0	0	1.07681	0	0.451851	0	0.0557479	0.123232	0	0.0557479	0	0	0	0.0850889	0	0	0
11n25	D11	C	20.5011	6.57479	16.6586	1.34383	5.17597	0.0274952	0.773302	8.95312	0	0	0.175282	1.64627	3.77715	1.39538	2.85606	0.137476	0.769865	0	0.034369	0	0	0.890157	4.52983	4.2755	3.27193	0	4.51265	0	1.44693	0	0	3.84589	2.83544	0	0.378059	0	0.168408	0.302447	0	0.103107	0.0171845	0.0446797	0.182156	0.113418	0	0	0
11n3	D11	C	15.6752	34.5754	12.8292	0.751638	3.13183	0	0.106	4.92098	0	0	0.0513941	0.0546062	2.75601	1.1917	3.74855	0.0192728	0	0	1.92407	0	0	0.253758	0.446486	1.62855	1.86625	0	9.54645	0	0.205576	0	0	0	2.15213	0	0.147758	0	0	0.0578183	0	0	0	0	0	0	0	0	0
11n4	D11	C	4.97728	17.1022	18.0079	5.47791	12.7065	0	0.766849	2.71146	0	0	0.0636629	0.0636629	6.43574	3.6693	8.84625	0.0723442	0.0144688	0	1.42084	0	0	0.269121	2.19637	4.70238	0	0	4.29146	0	0.289377	0	0	0.0289377	3.5767	0	0.442747	0	0	0.121538	0	0.0463003	0	0	0	0	0	0	0
11n5	D11	C	5.48614	2.48584	20.3796	3.09109	7.44455	0	0.393411	1.79413	0	0	0.151312	4.44425	6.73987	0.185898	0.622541	0.959751	1.53474	0	0.0302624	0	0	1.61255	3.68769	9.06143	6.15624	0	8.27461	0	0.834378	0	0	1.0246	3.64014	0	1.43963	0	0.190221	0.531754	0	0.103757	0.0562016	0.064848	0.281008	0.0389088	0	0	0
11n6	D11	C	18.4188	16.1665	12.0878	1.99742	8.59309	0	0.416263	11.4456	0	0	0.138754	1.55534	5.64698	1.8264	0.790578	0.0516296	1.0455	0	0.0548564	0	0	1.02614	1.89739	3.45595	1.17457	0	2.52339	0	0.555018	0	0	5.66634	1.53598	0	0.325912	0	0	0.164569	0	0.187157	0.0290416	0	0.0354953	0.109713	0	0	0
11n37	D11	AM	28.3487	26.0608	8.5726	1.90183	2.77264	0.108852	0.262888	7.44506	0	0	0.739372	4.22263	0.0410762	1.40686	0.184843	0.137605	0.439515	0	4.73403	0.0677757	0	2.481	2.41733	3.71123	0.0842062	0	0.0205381	0	0	1.0803	0	0	0.201273	0	0.205381	0.178681	0.178681	0	0	0.0451838	0	0	0	0.0164305	0	0	0
11n39	D11	AM	26.3426	22.7983	9.49139	2.67959	4.67268	0.0587878	0.690283	7.98377	0	0	0.637184	4.64614	0.024653	1.40712	0.187742	0.208602	0.895092	0	3.63916	0.0322385	0.0341349	2.10309	2.91853	5.58295	0	0	0.0284457	0	0	0.86475	0	0	0.176363	0	0.324281	0.242737	0.229462	0	0	0.024653	0.0493059	0	0.039824	0.0284457	0	0	0
11n41	D11	AM	24.7231	17.7949	19.3317	1.98175	5.83174	0.0454009	0.463089	2.79896	0.0317806	0.0158903	0.565241	4.06111	0.0136203	0.322346	2.73767	0.0976119	1.19858	0	6.64215	0.0249705	0	3.04867	2.80123	2.18378	0.0136203	0	0.356397	0	0	0.5153	0	0	1.1668	0	0.133933	0.167983	0.108962	0.0681013	0	0.0681013	0	0.0295106	0.0726414	0	0	0	0
11n42	D11	AM	14.3639	19.5166	24.2641	4.09637	8.251	0.0835993	0.737194	2.64225	0	0.0683995	0.306531	1.39839	0.326797	1.59345	3.17424	0.319197	1.87718	0	0.430663	0	0	4.6461	3.19704	1.45919	1.04879	0	0.131732	0	0	1.66185	0	0	0.663728	0	0.747327	0.488929	0.245731	0.0987992	0	0.321731	0	0.0633328	0.215332	0	0	0	0
11n43	D11	AM	36.9827	22.0245	15.2565	1.35517	4.34405	0.0730922	0.217301	2.96715	0	0.0177792	0.612394	4.81026	0.100749	0.132356	1.13984	0.0612394	0.446455	0	1.95769	0	0	3.1726	1.01539	0.821793	0.146184	0	0	0	0.00790186	1.37097	0	0	0.420774	0	0.0928468	0	0.0967978	0	0	0.0948223	0.00987732	0	0.0730922	0	0	0	0
11n44	D11	AM	32.0567	20.3762	13.8015	2.6355	4.2466	0.0884709	0.582045	2.21643	0	0.00931272	0.612311	3.96256	0.0116409	1.77873	0.575061	0.130378	0.828832	0	5.47122	0.0372509	0.0302663	3.01499	1.66931	3.2059	0	0	0	0	0	1.48305	0	0	0.0745018	0	0.0698454	0.412088	0.167629	0	0	0.05122	0	0.0419072	0.0814863	0	0	0	0
11n45	D11	BU	26.7877	16.8058	25.2355	10.1479	0.21477	0	0.693122	2.06472	0	0	0.458828	0.615024	1.8646	0	0.122029	1.89877	0.536926	0	0.375848	0	0	0.756577	2.59189	3.50466	0	0	0	0	0	0.0244057	0	0	0.72729	0	0.688241	1.02016	1.17636	0	0	0.156197	0	0.0390492	0	0	0	0	0
11n46	D11	BU	34.1834	7.17274	22.8864	5.95072	6.14332	0.0531314	1.14233	0.537956	0	0	0.166036	0.816896	1.40798	0	0.18596	0.425051	1.80647	0	0.23245	0	0	1.72677	3.00193	3.6395	0	0	1.18217	0	0	0.132829	0	0	3.00193	0	1.17553	0.484824	0.23245	0	0	0.32543	0	0.132829	0	0	0	0	0.0996214
11n47	D11	BU	4.48771	32.4415	17.373	2.96445	11.4179	0.00984866	0.476019	1.28361	0	0	1.42149	0.85355	1.31315	1.88766	2.72808	0.154296	1.06037	0	0.00984866	0	0	1.83185	3.98214	3.19097	2.8397	0	1.04396	0	0	0.252782	0	0	3.47658	0	0.485867	0.288894	0.121467	0.183842	0	0.210105	0.029546	0	0	0.121467	0	0.302026	0.256065
11n49	D11	BU	37.4509	7.69811	15.2137	1.6785	5.78152	0	1.119	13.4836	0	0	0	1.17059	0.718225	0.0238086	4.76568	0.242054	0	0	0.174596	0	0	2.00389	4.27364	1.4682	0	0	0.571406	0	0	0	0	0	0.436491	0	0.154756	0	0.630927	0.0317448	0	0.273799	0	0.119043	0	0.0555534	0	0	0
11n50	D11	BU	10.5456	13.4983	19.7225	3.84327	10.255	0	1.71541	3.14492	0	0	0	1.54668	4.34008	0	3.88076	1.06862	0.0421822	0	1.88883	0	0.0749906	6.46325	4.96344	3.27147	0.178103	0	2.86839	0	0	0	0	0	0.778028	0	1.72478	0	1.22328	0	0	0.149981	0	0.674916	0	0	0	0	0
11n51	D11	BU	21.5259	3.2711	17.4362	4.75297	13.6409	0.0485327	1.86689	5.33536	0	0	0	2.16132	1.28126	0.113243	1.61452	0.116478	0	0	0.18766	0	0	4.96975	3.1158	7.3252	0.825056	0	0.239428	0	0	0	0	0	0.129421	0	1.36539	0	5.07976	0	0	0	0	0	0	0.0420617	0	0	0.0970654
11n53	D11	AMBU	23.2887	19.8047	9.16697	2.54129	11.9976	0.0361664	0.569017	5.90235	0	0	0	2.48342	3.33695	2.36046	0.0916215	0.390597	0.925859	0	1.07776	0	0.0409885	0.323086	4.07233	4.31103	2.11453	0	0.053044	0.0120555	0	0	0	0	0.585895	0	0.400241	0	0.0819771	0.053044	0	0	0	0.159132	1.04159	0.0578662	0	0	0
11n54	D11	AMBU	25.6087	28.5253	9.54952	0.631706	2.30058	0.125445	0.264331	20.8911	0.0448019	0.0224009	0.0403217	1.20517	0.277772	0.192648	0.163527	1.11109	0.367375	0	5.3695	0.00448019	0.0694429	0.123205	1.92424	0.602585	0.0672028	0	0	0	0	0	0	0	0.154566	0	0.0358415	0	0.0672028	0.0425618	0	0	0	0.00896037	0	0	0.00896037	0	0
11n55	D11	AMBU	10.3216	7.51695	11.492	14.5854	13.6447	0	1.53577	4.13695	0	0	0.0196893	2.85933	8.65456	0.334719	0.0503172	0.382848	5.97462	0	0.649748	0	0.0481295	0.179392	2.00831	5.22643	0.0284402	0	0.0306279	0.0175016	0	0	0	0	2.04988	0	1.23824	0	1.33012	0	0	0.148764	0	0.155327	0.374098	0	0	0	1.09604
11n56	D11	AMBU	35.9874	6.95378	13.2446	2.43931	7.02148	0.070028	0.730626	5.00934	0	0	0	5.89169	3.97759	2.4253	0.119048	0.359477	1.45658	0	2.38562	0	0	1.03408	4.81326	1.88142	0.242764	0	0	0	0	0	0	0	0.840336	0	0.548553	0	0.228758	0.0816993	0	0	0	0.0863679	0.3338	0	0.00933707	0	0.107376
11n59	D11	AMBU	29.1856	25.9963	5.71692	1.92409	0	0.071165	0.102794	9.84186	0	0	0.0158144	7.60411	1.91882	2.59884	0.0527148	0.10543	0.0474433	0.0316289	1.16763	0.0184502	0	0.824987	4.27254	3.06273	0.948867	0	0.938324	0	0	0	0	0	1.92409	0	0.189773	0	0.195045	0	0	0.139694	0	0	0	0.126516	0	0	0.081708
11n60	D11	AMBU	45.4856	7.67086	6.70264	2.1223	0.0179856	0.0569544	0.245803	1.28897	0	0	0	23.5821	0.797362	0.0689448	0.029976	0.0329736	0	0	4.08273	0	0	1.92146	1.40887	2.35312	0.0389688	0	0.0419664	0	0	0	0	0	0.197842	0	0.101918	0	0.230815	0	0	0.101918	0	0	0	0.13789	0	0	0.116906
11n13	D11	M	39.2867	14.8763	16.8818	1.07332	3.12184	0.187065	0.254531	0.0643994	0.0521328	0.0429329	0.156399	8.19712	0.0981324	1.54865	0.275997	1.45972	2.48704	0	0.0551995	0	0	2.64344	3.43157	1.96265	0	0	0	0	0	0.797326	0	0	0.0275997	0	0.147199	0	0.499862	0	0	0.128799	0	0.0122666	0	0	0	0	0
11n14	D11	M	26.826	10.3544	13.1923	8.88635	3.40499	1.09764	0.57169	0	0.0983307	0.0708895	0.432198	6.32518	0.0594558	1.45895	0.0640293	1.44981	5.49508	0	2.35765	0.0457352	0	5.43791	3.05968	3.95838	0	0	0	0	0	3.43929	0	0	0	0	0.285845	0	0.525955	0	0.057169	0.0823233	0.0274411	0	0	0	0.0160073	0	0
11n15	D11	M	46.7019	1.30648	9.278	7.59086	4.04715	1.11739	3.72299	0.0638507	0.0859528	0.0638507	0.0442043	2.66699	0.0392927	0.095776	0	0.270138	3.39637	0	1.25982	0	0	2.33546	4.09627	5.32662	0	0	0	0.152259	0	3.98576	0	0	0	0	0.697446	0	0.609037	0	0	0.0761297	0	0	0	0	0	0	0
11n16	D11	M	57.2538	9.29077	5.98222	6.5663	0.783602	1.05931	4.39688	0	0.0616724	0	0.0906947	0.536913	0.155995	0.65663	0	2.25286	2.60475	0	0.199528	0.0798114	0	1.99166	2.10775	1.57083	0	0	0	0	0	1.75222	0.0145112	0	0	0	0.0362779	0	0.141484	0	0	0.203156	0	0	0	0	0	0	0
11n17	D11	M	33.0126	20.0368	16.1455	3.25456	0	0	0.0849017	0	0.127352	0	0	4.93845	0.410358	0	0	5.98557	2.71685	0	3.76397	0.0990519	0	2.60365	2.80175	1.81124	0	0	0	0	0	0.382057	0	0	0	0	0	0.806566	0	0	0	0	0	0	0	0	0	0	0.0990519
11n18	D11	M	34.1854	10.0777	16.3463	8.72037	0	0.39058	0.123748	0	0.0773425	0.0657411	0	4.482	1.58552	0.181755	0.0193356	1.22588	6.86415	0	1.03639	0.123748	0	2.41695	1.58165	4.2345	0	0	0	0.0850768	0	1.19881	0	0	0.378978	0	1.19107	0.135349	0	0	0.0580069	0	1.55072	0	0	0	0.0232028	0	0.53753
11n26	D11	P	25.7212	2.14343	12.6296	4.94786	9.0069	0.0962618	4.18418	3.93069	0	0	0.070592	9.56522	2.74988	1.63003	0.0417135	0.35296	1.65249	0	2.83331	0	0	5.64415	3.40125	3.61944	0.214985	0	0	0	0	0.365795	0	0	1.1776	0	0.712338	0.545484	0.288785	0.0930531	0	0.0609658	0.0256698	0.298412	0	0	0	0	0.035296
11n27	D11	P	19.555	20.653	6.46551	3.20709	4.10427	0	4.11766	26.5695	0.0334769	0	0.812373	3.70255	0.203093	0.0133908	0.0513313	0.0848082	0.0223179	0	2.65807	0	0	2.73841	1.37702	2.50407	0	0	0	0	0	0.0468677	0	0	0.194166	0	0.294597	0.165153	0	0	0	0	0.162921	0	0	0	0	0	0.0156226
11n28	D11	P	50.688	4.9438	10.1957	1.18693	4.1	0.10854	0.906831	4.07549	0	0	0	14.0961	0.206575	0.735268	0	0.241588	0.0980358	0	1.28847	0	0	3.35773	1.6316	0.700256	0	0	0	0	0	0.339624	0	0	0.241588	0	0.129547	0.168061	0.0665243	0.0595217	0	0.150555	0	0.0245089	0	0	0	0	0.0175064
11n29	D11	P	36.7106	11.7506	15.4937	8.08366	0.0353117	0.467201	1.17615	0	0.0624745	0.038028	0	3.08298	1.49124	0.0353117	0.0162977	1.36086	1.32283	0	3.73761	0.0543257	0	2.09426	3.4361	3.55562	0	0	0	0	0	1.64878	0.0217303	0	0.0597583	0	0.809453	0.499796	0	0.0597583	0	0.179275	0.532392	0	0	0	0	0	0.0869211
11n30	D11	P	41.9143	8.22098	17.256	9.08355	0.0231251	1.71357	3.34621	0	0.483315	0.0416252	0	0.677566	0.0531878	0.0601253	0	6.81729	2.7172	0	0.598941	0.124876	0	1.32044	1.36438	0.610503	0	0	0	0.122563	0	0.309877	0.0878755	0	0	0	0.0208126	0.0601253	0	0.0208126	0.101751	0	2.45589	0	0	0	0	0	0.136438
11p65	D11	P	20.066	12.3485	18.1579	2.37223	5.75009	0.0232066	0.745191	12.3769	0	0.0128926	3.34691	1.91326	1.43623	1.10618	1.37951	0.52086	1.55742	0	0.644629	0	0	1.56	2.36966	3.7801	0.930844	0	1.31246	0	0.0567273	0.085091	0	0	1.16033	0	1.63994	0.0335207	0.0438348	0.0773555	0	0.0773555	0	0.146975	0.237223	0.0180496	0	0	0.12119
13n2	D13	C	23.6042	24.4993	12.7522	0.504476	3.04203	0	0.0606888	4.57821	0	0	0.0417236	0.269307	2.07859	1.89653	6.88439	0.0493097	0.0227583	0	0.413443	0	0	0.580337	0.318616	1.99135	0	0	8.00334	0	2.42376	0	0	0.0341375	1.29343	0	0.238962	0	0	0	0	0.0303444	0	0	0	0.113792	0	0	0
13n25	D13	C	16.8036	22.3673	14.9557	1.98776	3.13897	0	0.172306	10.683	0	0	0.294668	0.916469	2.07017	1.8679	7.52154	0.0849045	1.18617	0	0.139843	0	0	1.28356	0.594331	1.44338	1.19865	0	7.54152	0	0.801598	0.0998876	0	0.209764	1.00637	0	0.122362	0	0	0.0549382	0	0.0449494	0	0.052441	0.0674241	0.104882	0	0	0
13n3	D13	C	20.452	31.9822	13.5568	1.93282	11.4739	0	0.114677	4.37022	0	0	0.0479556	0.127187	1.05294	2.158	7.74796	0.129272	0.0834011	0	0.0500407	0	0	0.842351	0.936177	0.164717	0	0	0.527512	0	1.10298	0	0	0.0291904	0.671379	0	0.075061	0	0	0.0688059	0	0	0	0	0	0	0	0	0
13n4	D13	C	8.46452	22.5008	21.292	3.46621	7.03362	0	0.23333	11.1661	0	0	0.0646576	0.300798	4.08467	2.05499	3.79231	0.0787136	0.306421	0	0.362645	0	0	2.00439	0.536939	1.46182	0.0899584	0	5.38064	0	1.29877	0	0	0	1.68672	0	0.21084	0	0	0	0	0	0	0	0	0	0	0	0
13n5	D13	C	9.93761	18.0037	14.4294	0.741284	5.35413	0	0.609174	12.6642	0	0	0.106422	0.785321	1.41284	2.67523	1.15596	0.249541	1.34312	0	0.0293578	0	0	1.31376	2.45872	1.34679	0.366972	0	19.0716	0	0.455046	0	0	2.42569	0.330275	0	0.154128	0	0	0.326606	0	0	0	0.0587156	0	0.0587156	0	0	0
13n6	D13	C	2.43842	4.0576	21.0217	4.84374	10.5288	0.0193087	0.466168	5.9002	0	0	0.135161	1.49229	10.504	2.05224	0.391692	0.0882686	0.981988	0	0.0248255	0	0	1.38471	3.08388	6.28086	1.25507	0	5.25474	0	1.79296	0	0	6.22569	2.77218	0	0.951645	0	0.342041	0.228947	0	0.0827518	0.584779	0.0579262	0.529611	0.408242	0	0	0
13n37	D13	AM	29.0634	10.4585	18.4528	1.77728	6.00032	0.0968166	0.246652	17.7036	0	0	0.686937	4.96531	0.50944	0.481778	0.384961	0.163666	0.818331	0	0.193633	0	0	2.24292	2.12996	0.689242	0.21899	0	0.746871	0	0	0.396487	0	0	0.21438	0	0	0.461031	0.129089	0.0852908	0	0.136004	0	0	0	0.112953	0	0.0276619	0
13n39	D13	AM	16.245	18.5209	16.6636	2.4155	5.77984	0	0.527132	21.5442	0	0	1.12248	1.51628	0.595349	0.818605	0.666667	0.192248	0.356589	0	0.263566	0	0	1.6093	3.32713	1.77674	0.0651163	0	0.607752	0	0	0.688372	0	0	1.52868	0	0.409302	0.182946	0.207752	0.0899225	0	0.0744186	0	0	0	0.142636	0	1.09767	0.0713178
13n41	D13	AM	43.0761	2.52695	21.5774	1.06974	3.28504	0.0898473	0.311658	7.03897	0	0	1.96541	3.24012	0.112309	0.115117	1.45721	0.188118	1.12871	0	0.626123	0	0.0589623	3.92239	1.55829	1.43475	0.443621	0	0.508199	0	0	1.62006	0	0	0.774933	0	0.0898473	0.564353	0.115117	0.0393082	0	0.0196541	0	0	0.137579	0.0842318	0	0	0
13n42	D13	AM	33.2509	3.86063	23.7454	1.6211	2.07637	0.0947393	0.576331	8.05548	0	0	2.29743	2.73955	0.852654	0.2079	3.23166	0.110529	1.06055	0	0.852654	0.052633	0	3.4422	3.20008	1.56057	0.818443	0	1.12635	0	0	1.27109	0	0	1.15003	0	0.555278	0.455275	0.265796	0.089476	0	0.150004	0	0	0.128951	0.107898	0	0	0
13n43	D13	AM	10.2501	11.9341	24.8566	2.64064	6.22562	0.0511888	0.462464	19.0617	0	0	4.99532	2.62652	1.11203	0.125324	2.79067	0.0829612	1.94341	0	1.51625	0.0564842	0	4.01567	1.16499	0.420101	0.280656	0	0.277126	0	0	0.649568	0	0	0.508358	0	0.132385	0.127089	0.0829612	0.0511888	0	0.0970822	0	0.00882566	0	0	0	0	0
13n44	D13	AM	27.4504	10.6328	19.9541	2.31241	4.99988	0.0859989	0.39655	12.1497	0	0.016722	2.94785	2.65641	0.547049	0.16722	1.23743	0.0907766	1.63637	0	1.18965	0.08361	0	3.3659	1.45004	0.893433	0.200664	0	0.654547	0	0	2.34347	0.0143331	0	0.525549	0	0.0931655	0.730991	0.0716658	0.0358329	0	0.203053	0	0	0	0	0	0	0.0214997
13n45	D13	BU	11.0199	23.1466	16.8186	4.03621	7.66339	0	0.607537	13.4831	0	0	6.44531	0.824085	2.34894	0	0.784986	0.246624	0.863184	0	0	0	0	2.0963	2.37902	2.29781	0.249632	0	0.069175	0	0.0390989	0.204517	0	0	1.54892	0	0.562423	0.363921	0.664682	0	0	0.2767	0	0.0751902	0	0.054137	0	0	0.0210533
13n46	D13	BU	20.3962	20.046	24.3014	0.802971	10.4669	0.0601344	0.481075	10.7676	0	0	4.59498	0.721613	0.0848956	0	0.898479	0.59427	0	0	0.0247612	0	0.0742837	1.185	2.57517	0.449239	0.0672091	0	0.0141493	0	0.604881	0	0	0	0.166254	0	0.0530598	0.226388	0.169791	0	0	0.113194	0	0	0	0.0389105	0	0	0
13n48	D13	BU	28.1377	16.947	15.0469	0.730376	12.5339	0	0.0839513	8.84567	0	0	5.13782	0.218273	0.646425	0	0.456135	0.176298	0.274241	0	0.0167903	0	0	0.968238	2.28068	3.26291	0	0	0.0727578	0	0	0.0167903	0	0	1.07458	0	0.503708	0.117532	1.67343	0.0503708	0	0.0727578	0	0	0	0.0419757	0	0	0
13n49	D13	BU	26.2654	0.172601	6.90781	2.18003	24.2467	0.0525309	0.210123	7.4106	0	0	0	2.84792	4.84785	0	1.37331	0.0975573	0.484034	0	0.0487787	0	0	3.68842	4.7653	5.96601	0	0	0.589096	0	0.142584	0	0	0	1.75228	0	0.694158	0.168849	1.07313	0.165097	0	0	0	0.138832	0.191362	0	0	0	0
13n50	D13	BU	40.7635	2.01681	15.009	1.76873	8.80691	0	0.215923	14.0074	0	0	0.0275647	1.24041	1.30473	0.10107	2.02141	0.215923	0.67074	0	0.1562	0	0	4.27712	2.15004	0.64777	0.3124	0	0.206735	0	1.98925	0	0	0	0.643175	0	0.17917	0.372123	0.266458	0	0	0.202141	0	0.160794	0	0.0275647	0	0	0.0505352
13n51	D13	BU	39.1249	1.35596	14.3513	1.30964	9.16747	0.0631659	0.652714	5.88285	0	0	0.0421106	2.07605	3.36042	0.0673769	2.07605	0.0968543	1.03592	0	0.210553	0	0	7.06194	2.61928	2.29082	0.294774	0	1.74759	0	0.0631659	0.168442	0	0	1.05276	0	0.534804	0.383206	1.05698	0.0589548	0	0.113699	0	0.113699	0	0.35794	0	0	0.0547438
13n53	D13	AMBU	14.9733	23.7611	11.4485	0.967794	6.87814	0.0938663	0.317203	17.9285	0	0.0356045	0.74122	5.3342	0.650591	5.92976	1.1976	0.0712089	1.16847	0	1.08432	0	0	1.52128	1.5051	0.812429	0.278362	0	0.122997	0	0.877165	0	0	0	0.330151	0	0.174786	0.394886	0	0.0517883	0	0.0679722	0	0.0161838	0.113287	0.0873928	0	0	0
13n54	D13	AMBU	10.8577	13.7492	19.8253	0.187763	5.14971	0.0650911	0.125175	26.4846	0	0	0.205287	4.34608	0.115161	2.89155	0.518226	0.255358	0.0375526	0	5.9283	0.0400561	0	3.56749	2.2131	1.04396	0.130182	0	0.115161	0.010014	0.0450631	0	0	0	0.653415	0	0.337973	0	0.145203	0.107651	0	0	0	0	0.222812	0.135189	0	0	0
13n55	D13	AMBU	26.7667	7.10994	20.9207	1.50726	3.93179	0.0538306	0.129193	9.56031	0	0	0.0753628	6.49627	1.06154	2.03264	0.303604	0.239008	0.940959	0.0409112	1.02709	0	0	3.6088	2.44391	3.08988	1.14551	0	0.167951	0	0	0	0	0	1.94867	0	0.493088	0	0.52754	0.111968	0	0.417725	0	0.0236855	0.469403	0.038758	0	0	0.247621
13n56	D13	AMBU	29.4549	11.8781	16.4635	0.95878	4.34761	0.0662073	0.377627	9.82075	0	0	0.0294255	5.09796	1.5571	4.0975	0.31142	0.789583	1.05686	0	1.63557	0	0	3.25151	1.57917	1.32905	0.838626	0	0.250116	0	0	0	0	0	0.765062	0	0.480616	0	0	0.0711115	0	0.169196	0	0.0171649	0.164292	0	0	0	0.0441382
13n59	D13	AMBU	42.7278	5.3027	5.65518	0.684385	0.887642	0.0977693	0.102915	0.674094	0	0	0	6.41675	5.13546	9.86698	0.123498	0.236705	0.535158	0	0.208403	0	0	0.987985	7.83441	4.57972	0.530013	0	1.52572	0	0.0694677	0	0	0	2.28214	0	0.259861	0	0.262433	0	0	0.218695	0	0	0.367921	0.20583	0.041166	0	0.270152
13n60	D13	AMBU	26.3867	2.21823	10.6894	4.29673	0.985603	0.0523991	0.581381	0.898271	0	0	0	13.4391	7.42072	3.88253	0.0349328	0.0224568	3.3236	0	1.50959	0	0	1.49961	3.43339	8.59595	1.73666	0	1.16526	0	0.0149712	0	0	0	2.97427	0	0.651246	0	0.519001	0	0	0.294433	0	0	0	0.356813	0	0	0.281957
13n13	D13	M	14.7207	0.696697	17.5676	5.71772	10.6126	0.0900901	0.348348	3.28529	0	0	5.21321	13.5556	3.64565	8.07808	0.372372	0.0720721	0.654655	0	0	0	0	3.71772	2.44444	2.87688	0	0	0	0	0	0.564565	0	0	2.13814	0	0.852853	0	0.498498	0	0	0.3003	0.354354	0.018018	0.264264	0.348348	0	0	0
13n14	D13	M	39.7462	0	13.1155	10.2245	8.72605	0	0.146903	0.152779	0	0	0.534728	5.82325	1.38677	1.06358	0.229169	0.152779	1.31625	0	0.36432	0	0	6.75755	2.79704	2.13304	0	0	0.123399	0	0	1.48079	0	0	0.664003	0	0.810906	0.047009	0.658127	0	0	0.370196	0	0	0	0	0	0.0176284	0.0117523
13n15	D13	M	16.9409	0.0539929	14.5344	9.29963	10.2509	0.0642773	1.25469	0.341955	0	0.0334242	0.475652	5.68211	1.13128	1.13128	0.138839	0.113128	3.54553	0.0539929	0.298247	0	0	5.78495	1.05672	6.86481	1.43467	0	0.0668484	0	0	2.188	0	0	1.86404	0	2.67651	0	0.766185	0	0.0205687	0.275107	3.95948	0.0154265	0.398519	0.161979	0	0.915308	0.154265
13n16	D13	M	21.4027	0	15.857	9.13611	13.2394	0.0982589	0.426443	0.0805723	0	0.033408	0.292811	6.04881	6.88991	2.74928	0.119876	0.100224	4.12294	0	0.754628	0	0	6.93904	1.35597	1.68416	0	0	0.0275125	0	0	2.79055	0	0	0.60724	0	1.39331	0.00982588	0.428409	0	0	0.286916	0.0589553	0.0255473	0.157214	0.0314428	0	0.0157214	0.00982588
13n17	D13	M	41.6893	0.268202	27.0884	4.25905	2.84294	0.114433	0.0750966	0.0536404	0	0	0.0429123	2.36018	0.414819	0.0143041	0.0429123	0.0965527	1.90245	0	0.375483	0.103705	0	3.82277	1.54484	1.41253	0.543556	0	2.24574	0	0	1.06923	0	0	0.693749	0	0.303962	2.32799	0	0.0321842	0	0.128737	0	0	0.0894007	0.275354	0	0	0.0858246
13n18	D13	M	66.4093	0.297654	12.5457	2.34882	0.0559943	0.132618	0.0324178	0.0707297	0	0	0	1.0079	0.792762	0.0677826	0	0.159142	2.00106	0	0.123777	0	0	2.30461	2.29282	2.79972	0.268183	0	0	0	0	1.23777	0	0	1.32913	0	0.165036	1.60026	0	0.041259	0	0.274078	0.0235766	0	0.12083	0.179771	0.082518	0	0.209242
13n26	D13	P	28.9452	4.70197	17.3412	1.28592	5.90091	0.10915	0.313806	25.1505	0.0392257	0.0170547	0.368381	3.65311	0.56792	0.660015	0.455359	0.115972	0.574742	0	0.122794	0.0272875	0	4.24661	2.35013	0.711179	0.438305	0	0.124499	0	0.0119383	0.428072	0	0	0.387141	0	0.0460476	0.257525	0.136437	0.105739	0	0.0648077	0	0.0272875	0.0528694	0	0	0	0.0409312
13n27	D13	P	10.9764	10.3835	18.6462	1.73024	4.97825	0	0.878276	37.2458	0.0546393	0	0.973389	5.49024	0.279267	0.0263078	0.439138	0.0930891	0.418901	0	0.0728524	0	0	3.24193	1.91642	0.360215	0	0	0.0263078	0	0	0.607103	0	0	0.101184	0	0.062734	0.785187	0	0.0586866	0	0	0	0	0	0	0	0	0.0202368
13n28	D13	P	11.4238	2.67188	18.396	4.78589	6.91797	0.106152	0.874063	18.0707	0	0	0.320716	8.26633	1.56066	4.87623	0.182943	0.178426	0.876321	0	0.210046	0	0	6.10037	3.54594	2.64929	0.693378	0	0.124221	0	0.0383955	2.91806	0	0	1.09766	0	0.440419	0.58045	0.124221	0.128738	0	0.352335	0	0.153582	0	0	0	0	0.036137
13n29	D13	P	45.4217	3.11286	17.1589	1.70466	3.77765	0.110051	0.188658	8.80404	0	0.0269512	0	4.3032	0.478383	0.276249	0.130264	0.150477	0.354857	0	0.26502	0	0	2.3717	3.10837	2.92869	0.799551	0	0	0	0	1.27793	0	0	0.976979	0	0.168445	0.505334	0.128018	0.13251	0	0.222347	0	0	0.0673779	0.0696238	0.0134756	0	0.110051
13n30	D13	P	31.2943	0.602753	13.7289	4.20705	5.50012	0.0610898	1.14034	3.5819	0	0	0	1.88971	0.364503	0.223996	0.0590535	0.0427629	3.73463	0.0468355	0.944856	0.0285086	0	3.33958	1.72273	17.1764	0.0590535	0	0	0	0	1.43765	0	0	0.285086	0	0.39912	0.78195	0.612935	0.0875621	0	0.0549809	1.91822	0	0.268795	0	0	0	0.342103
13p65	D13	P	27.3396	0.94081	11.0363	3.34164	5.55763	0.0643821	0.818276	10.2887	0	0	0.176532	4.45275	10.2928	0.820353	0	0.168224	3.51817	0	0.0602285	0.0519211	0	6.54829	2.20145	1.42056	1.05919	0	6.54621	0	0	1.84631	0	0	0.122534	0	0.251298	0.137072	0	0.07892	0	0	0	0.0290758	0.0809969	0.0228453	0	0	0
15n2	D15	C	8.04786	32.8384	15.895	1.04447	4.68646	0	0.161737	12.9214	0	0	0.383881	0.34296	1.51019	1.03278	15.7411	0.118867	0.220196	0	0.315679	0	0	1.53552	0.428699	0.249425	0	0	0.882731	0	1.06201	0.0116918	0	0.0155891	0.0876885	0	0.0643049	0	0	0.0701508	0	0.0175377	0	0	0	0.0116918	0	0	0
15n25	D15	C	26.3598	5.08685	17.9231	0.438581	5.14901	0.0276272	0.234831	2.92157	0	0	0.131229	0.666506	0.804641	2.81797	3.17712	0.18303	0.611251	0	0.787374	0	0	2.29651	1.14307	0.911697	0.334979	0	15.9961	0	6.07107	0	0	3.3049	0.576717	0	0.0656145	0	0	0.321166	0	0.0656145	0	0.0448942	0	0.0621611	0.0276272	0	0
15n3	D15	C	9.06338	25.1028	16.7689	2.20842	7.32692	0	0.151435	7.71561	0	0	0.272583	0.131244	0.689029	2.6072	17.0768	0.0757174	0.668837	0	0.199389	0	0	1.49416	0.41897	0.237248	0.00757174	0	0.287726	0	0.583024	0.161531	0	0	0.277631	0	0	0	0	0.0757174	0	0	0	0	0	0	0	0	0
15n4	D15	C	7.30466	19.2581	21.5983	4.89345	10.7143	0	0.323599	7.18627	0	0	0.205209	0.224941	6.00631	1.35754	7.29282	0.134175	1.9337	0	0.142068	0	0	1.82715	0.730071	1.93765	0.0315706	0	0.714286	0	1.58248	0.0394633	0	0.0315706	2.43489	0	0.907656	0	0	0.0591949	0	0	0	0	0	0	0	0	0
15n5	D15	C	10.2834	12.1683	27.3912	2.52574	8.35796	0	0.391925	4.00323	0	0	0.376373	0.712308	1.40906	5.07325	2.72481	0.211515	2.39199	0	0.0995365	0	0	3.55221	1.12912	2.16492	1.182	0	3.74506	0	0.752745	0	0	7.26617	0.78385	0	0.0342157	0	0	0.18041	0	0.0715419	0	0.0248841	0	0.105758	0.0186631	0	0
15n6	D15	C	10.3981	4.54497	24.1646	2.38799	2.53841	0.0295477	0.351886	3.14548	0	0	0.150424	1.45321	1.15504	0.25787	0.674224	0.0510369	6.33126	0	2.18653	0	0	5.52004	0.39755	2.47394	1.13356	0	23.8664	0	0.36263	0	0	0.784356	2.07371	0	0.128935	0	0	0.0859568	0	0	0.107446	0.03492	0	0.381433	0	0	0
15n37	D15	AM	16.0734	18.5253	14.8514	2.94324	9.79954	0.0676009	0.403006	14.5576	0	0	6.7861	3.29945	0.920413	0.431606	1.08682	0.135202	0.452406	0	0	0	0	1.80703	2.34263	0.322405	0.293804	0	0.546008	0	0.200203	1.43002	0	0	0.364005	0	0.0676009	0.332805	0	0.161202	0	0.0988014	0	0	0	0.0364005	0	0.772211	0
15n39	D15	AM	11.8238	21.0197	24.5156	1.94443	6.05201	0.0683457	0.560435	14.3492	0	0	0.963674	1.818	0.932919	0.580938	2.83293	0.119605	0.727882	0	0.0307556	0	0	1.17213	3.45146	1.57537	0.379319	0	0.888494	0	0	0.762054	0	0	0.902163	0	0.228958	0.0615111	0.358815	0.157195	0	0.105936	0	0	0	0	0	0.505758	0.0546766
15n41	D15	AM	14.6954	4.8655	24.1525	3.51918	11.6528	0.103953	0.187622	7.45671	0	0	3.56228	1.7748	4.04148	0.560331	5.38779	0.0811338	0.727669	0	0.154661	0.0659212	0	2.62164	3.68398	2.29457	1.88129	0	0.895008	0	0.395527	0.545118	0	0	0.996425	0	0.943181	0.26622	0.14452	0.106488	0	0.131842	0	0.0126772	0.0963464	0	0	0	0.0659212
15n42	D15	AM	9.76322	6.08669	23.9365	4.03772	8.87809	0.060198	0.263087	13.1477	0	0	3.45581	1.11701	1.48711	0.735753	7.22376	0.080264	0.934184	0	0.994382	0	0	2.67547	2.72229	2.35664	1.50941	0	3.22171	0	0.173905	0.408009	0	0	1.50495	0	1.06127	0.225185	0	0.0713458	0	0.14938	0	0	0.218496	0.0222956	0	0	0.060198
15n43	D15	AM	12.5071	10.3033	14.8242	5.61248	11.2816	0.0463416	0.473714	8.19731	0	0	6.87915	1.70434	3.23361	0.360435	3.80001	0.0463416	1.6786	0	0.710571	0	0	2.16261	3.06369	2.47155	2.64147	0	0.767211	0	0.808403	1.57561	0	0	1.27182	0	1.14824	0.139025	0	0.0720869	0	0.133876	0	0.0360435	0	0	0	0	0
15n44	D15	AM	14.6062	6.00229	18.591	4.64775	11.7107	0.0788361	0.318928	10.4028	0	0	9.09482	1.74514	2.78435	0.4766	4.84484	0.0430015	0.802695	0	0.361929	0	0	2.76643	3.55121	1.56239	0.802695	0	0.480183	0	0.286677	1.24704	0	0	0.86003	0	0.490934	0.243675	0	0.0680857	0	0.146922	0	0	0.0430015	0.0358346	0	0	0
15n45	D15	BU	5.50247	11.574	21.1821	6.72591	10.8862	0.0365208	0.349991	1.60691	0	0	16.6048	0.629984	4.99117	0	1.44257	0.0517378	1.52474	0	0.843021	0	0	3.8499	3.226	2.10908	1.17171	0	0.0243472	0	0.136953	1.09562	0	0	1.29344	0	0.61781	0.371295	0.748676	0.0730416	0	0.228255	0	0.139996	0	0.0395642	0	0	0.0486944
15n46	D15	BU	18.2139	9.68225	21.7512	3.39484	10.5301	0.0854944	0.463095	1.5959	0	0	10.3092	0.676831	1.46409	0	1.79895	1.001	1.53178	0	0.719578	0	0	3.17398	3.95768	2.36535	0.965375	0	0.374038	0	0.103306	1.03662	0	0	0.819322	0	0.719578	0.787261	0.242234	0.124679	0	0.527216	0	0.0427472	0	0.167427	0	0	0.0249359
15n48	D15	BU	12.8727	14.7067	18.2591	2.44645	9.8733	0.0559989	0.118998	6.82836	0	0	14.4232	0.468991	2.48495	0	3.92342	0.136497	0.580988	0	0.0769985	0.0244995	0.0244995	2.64945	2.44645	2.64595	0	0	0	0	0.0104998	0.0769985	0	0	2.23296	0	0.398992	0.048999	0.773485	0.157497	0	0.118998	0	0.0244995	0.0804984	0.048999	0	0	0
15n49	D15	BU	21.8573	3.83617	16.1882	2.29521	6.09084	0.081103	1.07597	8.71857	0	0	0.121655	7.18302	1.76805	0.116248	7.82914	0.0648824	2.70343	0	0.505542	0	0	4.13896	0.821844	1.51933	0	0	0.18113	0	7.45337	0.773182	0	0	0.994863	0	0.319005	0.408218	0.281157	0.0378481	0	0.110841	0	0.081103	0.0486618	0	0	0	0
15n50	D15	BU	26.5103	6.16233	19.1469	1.17135	2.19416	0.0275862	0.0997347	3.66472	0	0	0.118833	4.9931	1.37082	0.439257	6.96658	0.0742706	1.63183	0	0.738462	0	0	4.79151	0.984615	4.01273	1.72944	0	1.16286	0	5.68912	0.944297	0	0	1.29867	0	0.435013	0.611141	0.793634	0	0	0.0594164	0	0.137931	0.0997347	0.212202	0	0	0
15n51	D15	BU	20.632	2.37884	15.0113	2.88742	10.5128	0	0.144371	0.767792	0	0	0.104997	5.61079	1.9687	0.324835	9.57115	0.0623421	0.446238	0	0.147652	0	0	3.48459	3.77662	4.8594	1.44371	0	0.17062	0	8.89195	0.321554	0	0	1.92604	0	0.679201	0.19687	1.4798	0.121403	0	0.134528	0	0.0885914	0.0754667	0.0689044	0	0	0.0557798
15n53	D15	AMBU	23.2151	17.3824	13.6177	0.80352	3.6356	0.0447863	0.173876	21.1497	0.0158069	0.0131725	0.131725	6.2174	0.252911	3.33263	0.221297	0.144897	0.640181	0	1.02218	0.0316139	0	2.45008	1.09331	1.47268	0.121187	0	0.324042	0	0	0	0	0	0.297697	0	0.108014	0.0447863	0	0.0395174	0	0.12909	0	0	0.326677	0.121187	0	0	0
15n54	D15	AMBU	14.1795	19.5003	15.3588	0.587647	4.26544	0.0919448	0.131921	26.9318	0	0	1.53108	4.09354	0.29982	1.14331	2.34259	0.11593	0.111933	0	2.26664	0	0	1.44313	1.25125	0.647611	0.0519688	0	1.08335	0	0.715571	0	0	0	0.587647	0	0.159904	0.19988	0	0.079952	0	0.0439736	0	0	0.187887	0.0479712	0	0	0
15n55	D15	AMBU	20.8179	12.7518	20.1154	1.32448	4.12813	0.0870098	0.0966775	17.2602	0	0	0.937772	4.0959	1.12146	4.74042	1.72408	0.87332	0.0193355	0	0.264252	0	0	2.16558	1.88521	0.999001	0.360929	0	0.934549	0	0.380265	0	0	0	0.950662	0	0.580065	0.151461	0	0.11279	0	0.077342	0	0.0580065	0.212691	0.0644517	0	0	0.0354484
15n56	D15	AMBU	26.8339	8.15827	11.2492	1.62929	9.18398	0.0552301	0.272205	9.09521	0.027615	0	0.374776	4.90562	2.50113	3.77734	0.674596	0.0591751	0.621339	0	0.637119	0	0	1.70622	5.88792	4.75373	0.769276	0	0.13413	0	0.0946802	0	0	0.00591751	2.53861	0	0.295875	0.0690376	0.242618	0.171608	0	0.0966527	0	0	0.568081	0.0670651	0.0256425	0	0.209085
15n59	D15	AMBU	9.35089	0.485174	13.1841	3.79701	15.9926	0.0391755	0.581606	2.79653	0	0	0	6.15055	12.6868	4.10137	0.247107	0.0934185	0.810632	0	0.247107	0	0	3.55593	6.46999	4.91803	3.61921	0	1.22047	0	0.17177	0	0	0	2.70612	0	0.659957	0.177797	0.566538	0.042189	0	0.24108	0	0	0.753375	0.244094	0.0331485	0	0.382715
15n60	D15	AMBU	9.35504	0.247951	11.2628	3.27878	13.6519	0.0495902	0.92471	0.749686	0	0	0	7.23725	11.0674	3.4859	0.1196	0.043756	2.84122	0	0.26837	0	0	2.0682	2.49409	12.0767	5.40241	0	0.417141	0.0262536	0.233365	0	0	0	5.24197	0	1.3506	0.215863	0.732184	0	0	0.142936	0	0	0.212946	0.157522	0	0	0.282956
15n13	D15	M	11.0107	4.19602	12.9438	3.09377	11.8462	0.0140413	0.112331	20.8841	0	0.0140413	0.138073	7.94973	1.71304	1.76219	2.65381	0.0912686	2.46425	0	0.0234022	0	0	2.14598	3.69755	3.62968	0.0608458	0	0.128712	0	0.358054	0.673984	0	0	1.59837	0	1.31286	0.493787	0.149774	0.0982893	0	0.166156	0.191898	0	0	0.0702066	0	1.90494	0.159135
15n14	D15	M	27.7096	3.87525	16.3622	1.46779	11.5544	0.104672	0.026168	13.5479	0	0.026168	0.0951565	3.99182	0.428204	4.51756	3.7111	0.0856409	1.0039	0	0.0166524	0	0	2.49786	3.27576	1.45114	0	0	0.0309259	0	0	0.444857	0	0	0.482919	0	0.644686	0.375868	0.233134	0.0856409	0	0.133219	0.102293	0	0.0190313	0.0214102	0	0.425825	0.0642307
15n15	D15	M	36.324	1.18746	12.9113	1.91179	10.7222	0.148096	0.218105	5.58458	0.0430826	0.0350046	0.0511605	4.57483	4.40519	2.61727	1.2467	0.123862	0.791642	0	0.0323119	0.0403899	0	1.84178	4.47251	3.01309	0.280037	0	0.0215413	0	0	1.64522	0	0	1.14438	0	0.50622	0.175023	0.277344	0.0915504	0	0.166945	0.226183	0	0.118477	0.0834725	0	1.26824	0.218105
15n16	D15	M	17.7957	2.74708	15.1642	3.89834	10.5797	0.0770931	0.238989	11.7233	0	0	0.0513954	4.62815	3.8675	3.7236	3.37411	0.120779	1.5213	0.0488256	0.0102791	0	0	2.86786	3.71846	2.87043	0.123349	0	0	0	0	3.31757	0	0	1.31829	0	0.899419	0.439431	0.408593	0.0873722	0	0.256977	0.0154186	0	0.32893	0.11307	0	2.27168	0.349489
15n17	D15	M	35.4286	0.0812297	20.3605	1.70582	10.4036	0.0906023	0.137466	0.752937	0	0.0437391	0.196826	2.96176	0.246813	0.203074	0.512372	0.0593602	0.959135	0	0.0218695	0	0	2.66183	6.76393	4.22707	1.22469	0	0.434266	0	0	0.974756	0	0	3.17733	0	0.849788	0.396776	0.852912	0.309298	0	0.315546	0.934141	0	0.702949	0.0499875	0.0812297	0	0.240565
15n18	D15	M	53.0121	0.0889185	11.1232	1.82005	5.02945	0.161165	0.0694676	1.14205	0.0778037	0.027787	0.247305	3.5095	2.96766	0.0833611	0.280649	0.136156	0.580749	0	0	0	0	1.44215	3.42336	6.02979	1.34211	0	0	0	0.0222296	0.216739	0	0	2.60087	0	0.958653	0.136156	0.502945	0	0	0.116706	0.0666889	0	0.575192	0.0583528	0.0722463	0	0.258419
15n26	D15	P	37.7621	8.84907	18.4857	1.01478	2.35387	0.0807042	0.318333	15.0977	0.0642645	0.0164397	0.972934	1.22551	0.744272	0.642645	1.35553	0.176354	0.599304	0	0.0508138	0	0	2.79027	2.57058	1.14929	0.3273	0	0.542512	0	0.147958	0.424444	0	0	1.29575	0	0.0896714	0.116573	0.177848	0.118067	0	0.068748	0	0.0209233	0.0642645	0	0	0	0.0523083
15n27	D15	P	21.658	8.12847	17.3958	5.43056	6.83854	0.0538194	0.0503472	14.1267	0	0.0104167	0.923611	3.54861	2.69097	0.0416667	1.99132	0.0607639	0.651042	0.0555556	0.0503472	0	0	2.4809	3.43229	3.17882	1.26736	0	0.0121528	0	0	1.26042	0	0	0.965278	0	0.815972	0.178819	0.100694	0.196181	0	0.0347222	0	0	0.0295139	0	0	0	0.703125
15n28	D15	P	29.2936	10.013	13.0277	1.82787	4.8261	0.0732614	0.432242	13.46	0	0	0.529314	4.55503	2.28026	0.472536	0.628217	0.0641037	0.66851	0.0347992	0.078756	0.0256415	0	1.93044	2.34253	4.91035	1.44508	0	0.78756	0	0.390117	0.313193	0	0	1.79857	0	0.60807	0.124544	0.234437	0.14286	0	0.108061	0.0109892	0.254583	0.130039	0.027473	0	0	0.0641037
15n29	D15	P	33.4256	0.362431	18.7608	4.63875	11.1917	0.0746717	0.387929	0.224015	0	0	0	0.901524	2.36218	3.72266	0.639263	0.127488	0.380644	0	0.0400678	0	0	2.1327	6.28699	4.35099	2.45324	0	0.278653	0	0	0.579161	0	0	0.927022	0	0.916094	0.116561	0.278653	0.453494	0	0.142058	0.122025	0	0.602838	0.0236764	0	0	0.575519
15n30	D15	P	31.3476	0.330593	20.0792	4.34338	10.2593	0.0978729	0.46109	0.24142	0	0	0	0.776458	0.617687	8.70634	0.304493	0.21967	1.92483	0	0.0739484	0	0	2.60124	2.96446	6.75323	0.750359	0	0.0108748	0	2.59037	0.565488	0	0	0.813433	0	0.369742	0.48284	0.0891731	0.387142	0	0.139197	0.0173996	0	0.206621	0	0	0	0.165296
15p65	D15	P	28.8978	6.90928	10.4393	1.08136	6.21263	0.072784	0.129971	13.5794	0.0493891	0	1.99116	5.71614	1.3543	0.257343	0.582272	0.0441903	0.561476	0	0.0259943	0	0	2.29789	1.78321	6.95347	3.56901	0	0.538082	0	0.129971	0.205355	0	0	2.54744	0	0.629062	0.0441903	0.36392	0.09098	0	0.0935794	0	0.0753834	0.0649857	0.109176	0	0	0.0649857
17n2	D17	C	15.7122	20.7787	19.5425	2.056	5.30188	0	0.222839	10.6921	0	0	0.517154	0.706357	1.47999	2.07703	9.59889	0.0378406	0.706357	0	1.23613	0	0	2.50168	0.197612	0.55079	0.0588631	0	2.00975	0	1.80373	0.323747	0	0	0.576017	0	0.0924992	0.0546586	0	0.0420451	0	0.0546586	0	0	0	0.0546586	0	0	0
17n25	D17	C	15.414	8.1647	21.8286	1.13983	2.68299	0	0.480483	2.24459	0	0	0.108722	0.519061	0.897836	1.93245	2.90394	0.178866	0.617262	0	4.40852	0	0	6.09897	1.28012	1.60979	0.736506	0	20.2364	0	0.340196	0	0	3.26518	1.37832	0	0.291095	0	0	0.220952	0	0.0526076	0.0350717	0.32266	0	0	0	0	0
17n3	D17	C	11.5369	24.0883	12.3903	1.51	4.18681	0.0238735	0.572963	6.3205	0	0	0.0895255	0.149209	1.08923	7.4157	4.82543	0.235751	1.56968	0	0.158162	0	0	3.33333	1.11608	0.790809	0.0746046	0	4.35691	0	0.623694	0.101462	0	11.8502	0.638615	0	0.223814	0.0626679	0	0.262608	0	0	0.0149209	0.0268577	0	0	0.0537153	0	0
17n4	D17	C	16.541	17.8591	18.2876	2.23476	3.39011	0.0189846	0.298329	7.25754	0	0	0.119332	1.55131	2.62259	1.8171	5.2506	0.0732263	1.67336	0	0.108483	0	0	1.63268	0.656325	2.15611	1.68692	0	9.91267	0	0.482751	0.0840746	0	0.417661	1.42927	0	0.173573	0	0	0.100347	0	0	0	0.0894988	0.06509	0.0678021	0.0108483	0	0
17n5	D17	C	11.583	26.2791	19.1388	1.03276	4.79879	0.0237417	0.189934	2.6383	0	0	0.091999	0.42735	1.45418	4.69789	4.9264	0.0801282	0.55793	0	0.216643	0	0	4.93827	0.979345	1.16038	0.649929	0	2.41572	0	0.49264	0.0178063	0	9.099	1.1396	0	0.0385802	0	0	0.222578	0	0.0445157	0.183998	0.0148386	0	0	0.041548	0	0
17n6	D17	C	2.8719	5.12131	23.7674	2.05135	5.87112	0	0.70029	0.62248	0	0	0.127325	0.23343	2.90726	7.2434	2.00184	0.0707364	2.08672	0	4.08149	0	0	6.4653	1.92403	2.75164	1.03982	0	11.4522	0	1.61986	0	0	11.8059	1.30155	0	0.127325	0	0	0.381976	0	0	0.23343	0.0495155	0	0	0	0	0
17n37	D17	AM	11.3623	29.7555	17.3577	1.10017	3.809	0.0462257	0.171035	9.3607	0	0	1.87676	1.91837	1.16951	0.711875	5.27897	0.152545	0.194148	0	0.101696	0	0	1.21111	2.24195	1.0863	0.453012	0	2.36675	0	2.71807	0.707253	0	0	0.670272	0	0.392918	0.0600934	0.240374	0.258864	0	0.0554708	0.281977	0	0.18028	0	0	0.808949	0
17n39	D17	AM	22.6526	24.2077	18.426	1.77015	3.82304	0.0736334	0.209119	6.16164	0	0	2.34743	1.77015	1.50801	0.321041	4.46218	0.097196	0.209119	0	0	0	0	1.06032	3.34001	1.90269	0.600848	0	0.527215	0	0.0854147	0.217955	0	0	1.31067	0	0.600848	0.04418	0.147267	0.30926	0	0.070688	0.061852	0	0.0412347	0.0294533	0	0.606739	0.111923
17n41	D17	AM	39.1787	9.80042	14.7185	1.00556	2.11066	0.0638048	0.158236	3.52203	0	0	6.5719	4.41784	0.76821	0.219489	6.577	0.0382829	0.520647	0	0.431321	0	0	4.05033	1.44199	0.538513	0.393038	0	1.40881	0	0.0587004	0.487469	0	0	0.464499	0	0.206728	0.270532	0	0.053596	0	0.0484917	0	0	0.0484917	0.0280741	0	0	0
17n42	D17	AM	44.4273	6.91291	15.3636	0.837166	1.82164	0.0610808	0.0754527	8.72736	0	0	1.71745	1.15335	0.459902	0.0862317	6.62547	0.0718597	0.434751	0	0.790457	0	0	1.45157	0.959327	0.653924	0.31259	0	4.22535	0	0.211986	0.574878	0	0	0.391636	0	0.197614	0.16887	0	0.0682667	0	0.0359299	0.197614	0	0.118569	0	0	0	0
17n43	D17	AM	21.4338	9.2046	23.0269	1.9048	3.66337	0	0.230885	10.4783	0	0	6.56867	3.15158	0.488706	0.0808096	10.3706	0.0692654	2.0972	0	0.892754	0	0	2.02409	0.815793	0.430985	0.177012	0	0.427137	0	0.0384808	0.842729	0	0	0.484858	0	0.215492	0.242429	0	0	0	0.10005	0	0	0	0	0	0	0
17n44	D17	AM	39.3562	7.65824	16.8376	0.732871	1.39456	0.0869955	0.0790868	5.06683	0	0	5.54135	2.77858	1.51847	0.384889	6.00533	0.0738144	0.226716	0	0.337437	0	0	1.761	2.30406	1.92445	0.685419	0	1.34184	0	0.390162	0.284713	0	0	1.38138	0	0.448159	0.0553608	0.200353	0.11863	0	0.105449	0.0210898	0	0.0843593	0.0448159	0	0	0.0711781
17n45	D17	BU	14.0053	20.3405	16.1417	0.625351	2.48609	0	0.160805	9.32411	0	0	20.5983	0.893359	0.433917	0	6.86865	0.104651	1.01588	0	0.319057	0	0	1.17668	2.42483	0.25014	0.13528	0	0.117413	0	0.308847	0.421155	0	0	0.543672	0	0.137832	0.176119	0.102098	0.117413	0	0.0842309	0	0.222063	0.0306294	0.0612589	0	0	0.0204196
17n46	D17	BU	21.4791	21.1085	12.1388	0.570501	4.21421	0	0.316482	14.4707	0	0	11.6182	0.204048	0.120763	0	6.21304	0.179062	0.162405	0	0.224869	0	0	0.807862	2.6318	0.645457	0.116599	0	0.795369	0	0.070792	0.0999417	0	0	0.524694	0	0	0.0791205	0	0.149913	0	0.145748	0	0.0208212	0.0957775	0.229033	0	0	0
17n48	D17	BU	16.6314	25.5096	14.8567	1.56287	4.86749	0	0.178882	11.8816	0	0	12.051	1.07329	1.11095	0	4.811	0.103564	1.07329	0	0.141223	0.0800264	0	1.11095	0.965024	0.230664	0.0423669	0	0.16476	0	0.0517818	0.230664	0	0	0.616674	0	0.0753189	0.136516	0.160053	0	0	0.0847338	0	0.0941487	0	0	0	0	0
17n49	D17	BU	36.7736	3.75792	15.3706	0.938252	1.86668	0.0392985	0.0736847	3.8709	0	0	0.343862	12.158	0.751584	1.57194	13.2583	0.0736847	0.653338	0	0.294739	0	0	1.26246	2.80493	0.751584	0	0	0.294739	0	0.162106	0.167019	0	0	0.363511	0	0.235791	0.216142	0.206317	0	0	0.0294739	0	0.0491232	0	0.0491232	0	0	0
17n50	D17	BU	24.0154	6.68631	21.214	2.36968	3.03653	0.0476318	0.196481	2.18213	0	0	0.342354	4.26305	1.66414	8.89822	7.95749	0.0922866	1.33369	0	0.416778	0	0	3.38484	1.21759	2.68822	1.19377	0	0.46441	0	0.0684707	1.44979	0	0	0.952636	0	0.515019	0.550743	0.604329	0	0	0.12801	0	0.392962	0	0.241136	0	0	0
17n51	D17	BU	40.5984	1.81301	14.1631	2.29469	2.1451	0.0688108	0.445774	0.37098	0	0	0.0747943	9.67838	2.64772	3.33583	3.29394	0.0897532	0.79282	0	0.0568437	0	0	2.6537	3.61705	2.04936	1.72027	0	1.6724	0	0.0747943	1.11593	0	0	0.694091	0	0.649215	0.496634	0.801795	0	0	0.140613	0	0.251309	0.0867614	0.0837696	0	0	0.0329095
17n53	D17	AMBU	10.6208	21.1585	17.1524	0.394682	2.27313	0.0356104	0.189922	18.2296	0	0.0207727	3.9943	4.52252	0.700338	3.55511	4.56407	0.0593507	0.483708	0	1.43925	0.0356104	0	1.28494	1.32649	1.40068	0.367974	0	1.02973	0	1.34133	0	0	0	0.934774	0	0.255208	0.175085	0.178052	0.0949611	0	0.0118701	0	0.0712208	0.222565	0.21663	0	0	0
17n54	D17	AMBU	26.2877	13.7476	20.6666	0.397956	2.67716	0	0.158278	12.8748	0	0	3.6223	3.10225	0.194456	1.74558	3.88911	0.0587889	0.0542667	0	1.7501	0	0	1.04463	2.46461	1.48781	0.361778	0	0.348211	0	0.230634	0	0	0	0.773301	0	0.135667	0.198978	0.253245	0.189934	0	0	0	0.0316556	0.0497445	0	0	0	0.0859223
17n55	D17	AMBU	22.4449	15.8693	14.8995	0.787596	1.98598	0.101924	0.169874	13.698	0	0	4.48467	3.74649	0.93585	4.85221	2.65312	0.213114	0.0494178	0	0.234735	0	0	1.33737	3.37276	1.22618	0.154431	0	0.626988	0.0185317	3.58588	0	0	0	0.799951	0	0.231646	0.172962	0.0741267	0.203848	0	0.0277975	0	0.0216203	0.172962	0.0833925	0	0	0.0247089
17n56	D17	AMBU	5.87525	0.174206	0.443945	18.1034	0.112391	9.42681	33.5853	0.0674347	9.38466	3.88873	0	0.13206	0.0224782	0.0590053	0.0140489	0.685586	0.0140489	0.134869	0	1.53133	0	0	0.106772	0.050576	0	0	0	15.4425	0.0224782	0.0112391	0.612532	0	0	0	0	0	0	0	0.0112391	0	0	0	0	0	0	0	0
17n59	D17	AMBU	13.9081	4.55467	23.1084	0.384727	4.37265	0.0455053	0.190295	21.8715	0	0	0.0330948	4.24027	0.657759	11.3598	1.77057	0.347495	0.2358	0	0.103421	0	0	1.17073	3.72316	2.13048	0.678443	0	0.215116	0	0.115832	0	0	0.0744632	1.77057	0	0.182021	0.0786001	0.1572	0.053779	0	0.124105	0	0	0.119969	0.372316	0.2358	0	0.148926
17n60	D17	AMBU	26.2928	2.72215	19.6928	0.869965	6.40355	0.0918438	0.617394	4.63046	0	0	0.0280634	7.53884	2.11751	5.46981	0.497487	0.0663316	2.5257	0	1.30877	0	0	2.02311	2.03077	4.69679	2.03587	0	1.11488	0	0.242365	0	0	0	2.14557	0	0.56637	0.359721	0.270429	0.0306146	0	0.201546	0	0	0.0637804	0.0816389	0.0841901	0	0.094395
17n13	D17	M	37.5549	0.0723697	0.0998203	0	0	14.5313	0	0.0648832	11.8611	7.79098	0	0	0.0199641	0	0	3.4987	0	15.9613	0	7.94819	0	0	0	0	0	0	0	0	0	0	0.424236	0	0	0	0	0	0	0	0	0	0	0	0	0	0	0	0
17n14	D17	M	17.3218	3.55126	19.9519	1.24265	6.65933	0	0.0405527	22.4459	0	0.0260696	0.0695189	6.85051	0.776294	1.73508	3.35139	0.0579324	1.06885	0.0492425	0.0376561	0	0	2.81262	3.53388	1.23686	0.23173	0	1.08913	0	0.0434493	0.628566	0	0	0.593807	0	0.857399	0.211453	0.382354	0.127451	0	0.136141	0.101382	0	0	0.023173	0	0.854503	0.124555
17n15	D17	M	23.773	1.46813	24.6296	3.26491	7.61812	0.0538764	0.261301	7.05512	0	0	0.156242	10.9962	1.33613	0.598028	0.894348	0.0862023	3.36189	0.0404073	0.0215506	0	0	3.37805	1.9638	0.727332	0.288239	0	1.41964	0	0.0511826	1.64054	0	0	0.654598	0	0.595334	1.08561	0	0.107753	0	0.202037	0.0242444	0.0107753	0.0862023	0.0538764	0.029632	0.573784	0.0969775
17n16	D17	M	14.6353	2.792	24.3333	0.314859	10.5364	0.0417283	0.111908	11.2837	0	0.0189674	0.0625925	7.79561	0.183984	3.89591	2.54732	0.0777664	0.0739729	0.0436251	0.0493153	0	0	3.91867	7.49972	4.13679	0.0569022	0	0.314859	0	0.0796631	0.130875	0	0	1.13804	0	0.328136	0.125185	0.468495	0.221919	0	0.0265544	0.142256	0	0.0720762	0.0531088	0	0.183984	0.276924
17n17	D17	M	24.929	0.871291	20.4116	2.23151	5.65399	0.0940242	0.160886	10.9444	0	0.029252	0.51191	8.24697	0.927706	0.647723	1.37275	0.177601	2.47179	0	0.0396991	0	0	2.83117	3.3598	2.54283	1.21814	0	1.76139	0	0.0982031	1.62766	0	0	1.25575	0	0.80443	0.779356	0.242374	0.302967	0	0.488926	0.0229837	0	0.0710405	0.273715	0.0814877	0.231926	0.208943
17n18	D17	M	48.7695	0.0857791	16.3103	2.43449	5.14062	0.079652	0.151135	3.77836	0.0469742	0.0204236	0.4677	6.03108	1.6298	0.0469742	0.763842	0.169516	0.9354	0	0.0428895	0	0	2.2037	2.06278	1.27035	0.451361	0	1.14781	0	1.25605	0.82307	0	0	0.776096	0	0.300227	0.637216	0.0980332	0.134796	0	0.481997	0	0	0.108245	0.0490166	0.102118	0	0.028593
17n26	D17	P	25.1093	13.3257	10.9398	0.700678	0.81831	0.0843882	0.145761	22.0176	0	0	3.52896	4.31658	1.99719	0.490986	1.30418	0.0843882	0.398926	0	0.0179005	0	0	3.9867	0.964071	1.45761	1.26838	0	1.96394	0	0.199463	0.777394	0	0	2.15829	0	0.0920598	0.306866	0.143204	0.0664877	0	0.0690449	0	0.18412	0	0	0	0	0.035801
17n27	D17	P	10.8144	7.1375	19.1083	0.778637	1.73607	0.11247	0.0288384	35.5549	0	0.0201869	2.69639	4.02296	0.288384	0.0490253	6.25505	0.204753	0.0576768	0	0	0	0	1.54574	1.94082	2.86654	0.539278	0	0.441227	0	0	0.446995	0	0	1.01511	0	0.242242	0.0807475	0.118237	0.132657	0	0	0	0	0.0490253	0.0288384	0	0	0.331641
17n28	D17	P	17.2296	12.2301	18.7286	1.20723	3.11531	0.0256857	0.176131	16.8131	0.023851	0.0165122	2.4218	5.69856	1.24025	0.821943	1.65673	0.106412	0.610953	0.0348592	0.023851	0	0	2.95019	1.7558	2.82726	1.63838	0	1.80534	0	0.280708	1.41638	0	0	1.74296	0	0.396294	0.284378	0.24218	0.108247	0	0.12109	0	0.133933	0.113751	0.102743	0	0	0
17n29	D17	P	45.0504	2.01373	21.2992	0.684337	1.74909	0.107509	0.343202	2.87587	0	0	0.150926	0.55822	1.04408	5.22866	2.74768	2.62364	0.0930367	0	0	0.0537545	0	0.738091	5.33824	1.64778	0.514803	0	0.370079	0	0.308055	0.192276	0.00413496	0.00620245	0.909692	0	0.324595	0.0578895	0.252233	0.403159	0	0.171601	0	0	0.150926	0.0496196	0	0	0.121981
17n30	D17	P	34.2987	1.5821	14.8603	0.664196	5.42189	0.111174	0.122577	2.34322	0.0427594	0	0.116876	0.595781	0.581528	18.0359	2.26055	0.299316	0.208096	0	0	0	0	1.55359	5.13398	3.67161	0.190992	0	0.210946	0	5.69555	0.128278	0	0	0.17959	0	0.222349	0.0969213	0.102623	0.379133	0	0.125428	0	0	0.139681	0	0	0	0.0940707
17p65	D17	P	21.5262	12.0803	10.4168	1.15948	2.96828	0.0742069	0.0834828	22.7939	0	0.0278276	2.23858	6.05714	0.646219	0.231897	1.06363	0.068023	0.692598	0.0556552	0	0	0	1.98503	0.627667	5.34599	1.21823	0	0.83792	0	0.0278276	0.970874	0	0	3.41661	0	0.392678	0.064931	0.265908	0.0618391	0	0.15769	0.0185517	0.0216437	0.197885	0.148414	0	0	0.0556552
6n2	D6	C	20.1949	28.3974	15.9175	0.959195	1.62285	0	0.233318	16.4878	0	0	0.388863	0.103697	1.07845	0.347384	6.89584	0.0622181	0.0207394	0	0.47182	0	0	0	0.751802	2.33836	0.33183	0	1.08882	0	1.35843	0	0	0.0259242	0.456266	0	0.0155545	0	0	0.0622181	0	0	0	0	0	0	0	0	0.0518484
6n25	D6	C	15.636	0.703256	16.129	0.676502	3.33665	0	0.20639	0.263721	0	0	0.301942	10.4571	4.403	0.229323	0.191102	0.0649748	1.39887	0	0.179636	0	0	1.49442	1.1619	12.2917	5.71778	0	1.84987	0	0.259899	0	0	0.175814	7.6632	0	1.33772	0	2.79392	0.126128	0	0.84085	0	0.103195	0.619171	2.11359	0	0	0.0343984
6n3	D6	C	5.01621	0.13891	0	0	0	47.4224	12.2936	0	16.0982	16.3914	0	0	0	0	0	0.131193	0	0	0	2.5081	0	0	0	0	0	0	0	0	0	0	0	0	0	0	0	0	0	0	0	0	0	0	0	0	0	0	0
6n4	D6	C	13.539	34.5505	13.5651	1.11957	3.37174	0.045564	0.143201	11.417	0	0	0.312439	0.162729	3.36523	0.969863	3.31315	0.0716006	0	0	0.091128	0	0	0.117165	1.4255	0.943826	0.917789	0	7.49203	0	0.924299	0	0	0.0650915	1.47107	0	0.104146	0	0	0.162729	0	0	0	0	0	0	0	0	0
6n5	D6	C	22.4591	31.2505	9.4188	0.488002	3.96639	0	0.774198	8.97116	0	0	0.0623762	1.18882	3.36097	1.29522	2.44368	0.165113	0.726499	0	0.201805	0	0	0.253174	1.54106	0.388934	0.289866	0	2.63081	0	0.803552	0	0	5.8707	0.686138	0	0.0917297	0	0.110076	0.165113	0	0	0.0366919	0	0.0623762	0	0.0220151	0	0.0293535
6n6	D6	C	31.0551	2.91519	24.6432	0.694812	4.06314	0	0.158598	0.143494	0	0	0.36251	7.09916	3.30035	0.430481	0.377615	0.173703	0.792991	0	0.128389	0.400272	0	1.25368	4.78816	8.0583	1.94849	0	0.891171	0	0.95159	0	0	1.10264	1.44249	0	0.256778	0	0.234121	0.513556	0	0.113284	0	0	0.120837	0.0302092	0	0	0.135941
6n37	D6	AM	20.94	0.076027	0	0	0	27.758	0.010861	0.0488745	16.9269	9.24543	0	0.0298678	0	0	0	0.700535	0	15.4932	0	8.77026	0	0	0	0	0	0	0	0	0	0	0	0	0	0	0	0	0	0	0	0	0	0	0	0	0	0	0
6n39	D6	AM	4.05888	0.126696	0	0.0230356	0	26.8434	0.00921425	0.0414641	19.4075	20.2046	0	0	0.0115178	0.0253392	0	3.65115	0	14.8165	0	9.11059	0	0	0	0.0161249	0	0	0	0	0	0	0	0	0	0	0	0	0	0	0	0	0	0	0	0	0	0	0
6n41	D6	AM	0.222398	0.0968506	0.0286965	19.562	0.0107612	30.872	0.06098	0.034077	7.97582	2.89834	0	0	0.00717412	0.0233159	0	0.516536	0	26.4779	0	10.6894	0	0.0197288	0	0.0215223	0	0	0	0	0	0	0	0	0	0.373054	0	0	0	0	0	0	0	0	0	0	0	0	0
6n42	D6	AM	20.271	0.0714395	0.0331683	19.5948	0	24.0368	0.00765423	0.0357198	8.57274	3.02342	0	0	0	0	0.00765423	0.783283	0	15.9361	0	7.09292	0	0	0	0	0	0	0	0	0	0	0.0408226	0	0	0.39802	0	0	0	0	0	0	0	0	0	0	0	0	0
6n43	D6	AM	0.220707	0.1594	0.0196184	2.35421	0	36.0317	0	0.0613076	7.55064	8.81358	0	0.0147138	0	0.024523	0	1.02997	0	30.7789	0	12.9138	0	0	0	0	0	0	0	0	0	0	0	0	0	0	0	0	0	0	0	0	0	0	0	0	0	0	0
6n44	D6	AM	4.51833	0.106928	0.0348137	19.2097	0	33.1153	0.0223803	0.0472472	9.16845	6.81852	0	0	0	0.0273537	0.00497339	1.63873	0	16.6261	0	8.35779	0	0	0	0	0	0	0	0	0	0	0	0	0	0.290943	0	0	0	0	0	0	0	0	0	0	0	0	0
6n45	D6	BU	6.45049	0.0711653	0.00912376	0.0237218	0	32.0481	0	0.0310208	11.0197	3.22616	0	0	0	0.00547425	0	1.39411	0	8.35736	0	6.29539	22.9116	0	0	0	0	7.65301	0	0	0	0	0	0	0	0.372249	0	0	0	0	0	0	0	0	0	0	0	0	0
6n46	D6	BU	18.6364	0.0997962	0.0127399	0.0233565	0	19.0292	0	0	8.68227	8.75658	0.0127399	0	0	0	0	0.668847	0	6.17675	0	5.04714	23.7281	0	0	0.00636997	0	8.20664	0	0	0	0	0	0	0	0.913029	0	0	0	0	0	0	0	0	0	0	0	0	0
6n48	D6	BU	7.64635	0.0859807	0.0118594	0.0252012	0	28.8021	0	0.0163067	5.97714	7.06672	0	0	0	0	0.00889456	1.87379	0	12.8082	0	6.57159	21.4744	0	0	0	0	7.2624	0	0	0	0	0.118594	0	0	0.220881	0	0	0	0	0	0	0	0	0	0	0	0	0
6n49	D6	BU	1.83193	0.0995425	0.00873179	0.0227027	0	32.3199	0	0.0157172	11.4561	4.16332	0	0	0	0	0	7.9372	0	2.36806	0	28.0291	1.51235	0	0	0	0	9.57005	0	0	0	0	0.092557	0	0	0.0628689	0	0	0	0	0	0	0	0	0	0	0	0	0
6n50	D6	BU	0.581268	0.0723355	0.021959	0.065877	0.00904194	33.7833	0.0103336	0.0129171	8.53818	4.10633	0	0	0	0.00387512	0	7.14313	0	1.52034	0.00258341	29.6046	3.39331	0	0	0	0	10.2639	0	0	0	0	0.0167922	0	0	0.577393	0.0129171	0	0	0	0	0	0	0	0	0	0	0	0
6n51	D6	BU	21.8425	0.0808437	0.0110241	0.0440966	0	23.8838	0.0293977	0.0146989	12.2864	3.50017	0	0	0	0	0	6.3297	0	3.70595	0	18.7631	2.89935	0	0	0	0	6.2121	0	0	0	0	0.00918679	0	0	0.249881	0	0	0	0	0	0	0	0	0	0	0	0	0
6n53	D6	AMBU	4.39138	0.0876927	0.0269824	0.0134912	0	36.4734	0.00674559	0	14.6818	1.03545	0	0	0	0	0	2.01019	0	3.58528	0	17.3868	10.6816	0	0	0	0	8.48933	0	0.819589	0	0	0.0337279	0	0	0	0	0	0	0	0	0	0	0	0	0	0	0	0
6n54	D6	AMBU	0.370084	0.125507	0.0643625	0	0.0386175	27.4088	0	0	16.6828	2.20442	0	0	0	0	0	2.42003	0.0160906	0.479501	0	21.2911	15.3118	0	0.0160906	0	0	10.7582	0	0	0	0	1.27116	0	0	0	0	0	0	0	0	0	0	0	0	0	0	0	0
6n55	D6	AMBU	0.631273	0.126255	0	0	0.0157818	36.0646	0	0.0220946	14.5161	4.04331	0.0126255	0.0094691	0	0	0	1.07001	0	2.63557	0	14.2163	16.5015	0	0	0	0	9.2229	0	0	0	0	0.558677	0	0	0.059971	0	0	0	0	0	0	0	0	0	0	0	0	0
6n56	D6	AMBU	2.33536	0.0832494	0	0	0	37.1555	0.731718	0	19.5899	2.52815	0	0	0	0.0131446	0.0175262	1.79205	0	0.297945	0	20.0018	6.26123	0	0	0	0	7.33909	0	0	0	0	0.19717	0	0	0	0	0	0	0	0	0	0	0	0	0	0	0	0
6n59	D6	AMBU	0.687858	0.104221	0	0	0	36.8265	0	0	17.0453	5.25274	0	0	0	0	0	0.818134	0	6.10735	0	8.16571	14.1324	0	0	0	0	5.90933	0	0	0	0	0	0	0	4.9505	0	0	0	0	0	0	0	0	0	0	0	0	0
6n60	D6	AMBU	1.18338	0.166189	0	0	0.0114613	22.3868	0	0	14.7479	6.35244	0	0	0	0	0	0.787966	0.0114613	4.04298	0	5.3639	32.086	0	0	0	0	10.8567	0	0	0	0	0.994269	0	0	1.0086	0	0	0	0	0	0	0	0	0	0	0	0	0
6n13	D6	M	3.68071	0.0496648	0	0.0220732	0.0303507	35.055	0	0	11.7733	24.3247	0	0	0	0.0165549	0.0110366	0.725657	0	16.1273	0	8.16709	0	0	0	0	0	0	0	0	0	0	0	0	0	0	0	0	0	0	0	0	0	0	0	0	0	0	0
6n14	D6	M	15.2109	0.0403258	0.0282281	0	0.0282281	22.5421	0	0.0282281	12.7389	20.8807	0	0	0	0	0	0.10888	0	18.8443	0	9.3314	0	0	0	0	0	0	0	0	0.00806517	0	0	0	0	0	0	0	0	0	0	0	0	0	0	0	0	0	0
6n15	D6	M	17.4988	0.0326023	0	0.0152144	0	26.4057	0.0173879	0.0260819	13.3213	19.9874	0.0130409	0.0108674	0	0.0108674	0	0.09346	0	14.4863	0	8.05712	0	0	0	0	0	0	0	0	0	0	0	0	0	0	0	0	0	0	0	0	0	0	0	0	0	0	0
6n16	D6	M	6.51704	0.0252955	0	0.0183967	0	33.2291	0.011498	0	18.8911	18.1185	0	0	0	0.0137975	0	0.45072	0.0206963	13.8734	0	8.83043	0	0	0	0	0	0	0	0	0	0	0	0	0	0	0	0	0	0	0	0	0	0	0	0	0	0	0
6n17	D6	M	14.7546	0.0527458	0.038545	0.0243442	0.0202869	27.509	0.0121721	0.0486885	17.6232	5.24821	0	0.0162295	0	0	0	0.466598	0.00608606	11.2896	0	19.2117	0	0	0	0	0	3.64352	0	0	0	0	0	0	0	0.0344877	0	0	0	0	0	0	0	0	0	0	0	0	0
6n18	D6	M	0.455712	0.0363714	0	0.0235344	0.0149765	35.5926	2.25931	0.0342319	8.58579	12.6487	0	0.0149765	0.0106975	0.0149765	0	0.556269	0	11.1275	0.0106975	22.1288	0	0	0	0	0	6.44202	0	0	0	0.00641848	0	0	0	0.0363714	0	0	0	0	0	0	0	0	0	0	0	0	0
6n26	D6	P	70.3403	6.79732	2.69768	3.04005	0.58735	0.141672	0.360084	3.46212	0.0767392	0	0	2.50583	0.888404	0.486999	0	1.45804	0.976949	0	0.0767392	0	0	2.15755	1.43738	0.74378	0.0413211	0	0	0	0	0.584398	0	0	0.365987	0	0.218411	0.0147575	0	0.0619816	0	0	0.348278	0	0	0	0	0	0
6n27	D6	P	13.0094	0.043534	0	0	0.00967422	25.1626	0	0.0386969	17.5152	9.4759	0	0	0	0	0	0.065301	0	19.0461	0	10.6828	0	0	0	0	0	0	0	0	0	0	0	0	0	4.95078	0	0	0	0	0	0	0	0	0	0	0	0	0
6n28	D6	P	4.60811	0.0728992	0.395423	0.0485995	0	46.0833	0.379959	0.0463904	7.13307	14.8074	0	2.88504	0	0.0198816	0.00441813	1.69656	0.0066272	9.87894	0	4.8489	0	0.572148	0	0	0	0	0	0	0	0	0	0	0	6.49024	0	0	0	0	0.0220907	0	0	0	0	0	0	0	0
6n29	D6	P	12.7986	0.0762958	0.0333794	0.0286109	0.0143055	35.747	16.6826	0.0429164	19.2099	11.8378	0	0	0.00715274	0.0309952	0.0166897	0.264651	0	0.126365	0	3.05422	0	0	0	0	0	0	0	0	0	0	0	0	0	0	0	0	0	0	0	0	0	0	0	0	0	0	0
6n30	D6	P	11.9	32.1207	12.5988	0.258651	3.42504	0.196074	0.0521474	16.5704	0.060491	0.0458897	0.0980372	0.0625769	1.7459	1.27866	5.3983	0.120982	0	0	0.834359	0.0333744	0	0.131412	2.19645	0.986629	0.680003	0	4.10505	0	3.254	0	0	0.039632	0.465155	0	0.131412	0	0	0.196074	0	0.0375462	0	0	0.0250308	0.225277	0	0	0.0709205
6p65	D6	P	19.5512	0.0388286	0	0.0163489	0.0102181	27.8401	0.0102181	0.0245233	7.86177	18.3843	0.0122617	0.0306542	0.0122617	0	0	0.0878753	0	10.1424	0	4.88832	0	0	0	0	0	0	0	0	0	0	0	0	0	11.0886	0	0	0	0	0	0	0	0	0	0	0	0	0
7n2	D7	C	5.90824	18.5895	28.3052	3.3827	6.71947	0.118624	0.665825	13.8675	0	0	0.107144	0.608426	5.03578	0.455363	3.22963	0.0688784	0.0306126	0	0.665825	0	0	0.0612253	0.512762	2.51024	0.914552	0	4.89037	0	1.037	0	0	0.0573987	1.13267	0	0.0803582	0	0	0.0956645	0	0	0.0114797	0	0.0650518	0.118624	0	0	0.153063
7n25	D7	C	20.538	4.72927	24.4859	0.750514	8.69088	0	0.483208	0.150788	0	0	0.250171	4.01302	3.43729	2.59082	0.832762	0.222755	0.459219	0	0.0616861	0	0	1.11035	3.63948	1.01439	0.284441	0	0.801919	0	1.35367	0	0	17.8615	0.404387	0	0.202193	0	0.212474	0.212474	0	0.03427	0	0.0479781	0	0.0685401	0.0445511	0	0
7n3	D7	C	6.92176	8.13429	27.4007	5.83719	11.6317	0	1.99244	0.115769	0	0	0.201072	3.03437	3.23544	0.420424	0.603217	0.80429	4.22861	0	0	0	0	0.651962	4.38094	8.96905	3.33293	0	2.18742	0	0.292469	0	0	3.19888	0.633683	0	0.146234	0	0	0.182793	0	0.463076	0	0	0	0	0.0426517	0	0
7n4	D7	C	1.24971	5.304	23.076	10.2156	8.52127	0.0842827	1.32237	6.63799	0	0	0.0930016	0.494071	15.4296	0.0755638	1.11602	0.0261567	0	0	1.06661	0	0	0.357475	1.02592	2.15357	2.19716	0	13.866	0	1.34271	0	0	0.0203441	1.50546	0	0.807952	0	0.0959079	0.0668449	0	0	0.0116252	0	0.0116252	0	0	0	0
7n5	D7	C	8.01019	0.93405	24.8757	7.21362	13.2384	0.024261	1.50419	0.0727831	0	0	0.0970442	4.97756	11.1641	0.0930007	0.14961	0.412438	3.0852	0	0.0566091	0	0	1.41118	5.27273	4.26994	4.07586	0	2.80215	0	1.14431	0	0	0.234523	0.885528	0	0.792528	0	0	0.258785	0	0.254741	0	0	0.121305	0	0	0	0.0525656
7n6	D7	C	1.9793	16.5366	22.7004	1.88896	2.54599	0.0328515	0.147832	9.45302	0	0	0.0451708	0.135512	7.95417	0.303876	4.36104	0.0698095	0	0	1.49474	0	0	0.283344	1.63026	1.76166	1.88486	0	18.4995	0	2.932	0	0	0.0492773	0.755585	0	0.328515	0	0	0.164258	0	0.0574901	0.0164258	0	0	0.0492773	0	0	0.0246386
7n37	D7	AM	33.28	4.33293	0	0	0	24.9215	0.076859	0.0544418	12.3615	12.3967	0	0.0256197	0	0.0224172	0	1.97592	0	5.69397	0.0128098	4.08954	0	0	0	0	0	0	0	0	0	0	0.717351	0	0	0.0384295	0	0	0	0	0	0	0	0	0	0	0	0	0
7n39	D7	AM	20.4389	4.74145	2.63414	0.0511483	0.184134	35.8959	2.52672	0.0409186	9.91765	8.16582	0	0.480794	0	0.0230167	0	3.99468	0	5.35522	0.0537057	3.58805	0	0.539614	0	0	0	0	0	0	0	0	1.30428	0	0	0.0639353	0	0	0	0	0	0	0	0	0	0	0	0	0
7n41	D7	AM	6.07094	0.947925	0.0754717	38.1042	0.045283	28.5464	3.51094	0.0271698	6.72302	2.97358	0	0.0271698	0	0.0181132	0.0090566	1.25283	0	6.14642	1.14717	3.74038	0	0	0.0633962	0	0	0	0	0	0	0	0.34717	0	0	0.141887	0	0	0	0	0	0	0	0	0.0815094	0	0	0	0
7n42	D7	AM	7.55593	1.0609	0.0212179	27.8591	0	27.298	15.3665	0.0165028	6.83217	0.686046	0	0	0.00943018	0	0	1.44753	0	3.70842	1.9379	3.36186	0	0	0.127307	1.58899	0	0.174458	0	0	0	0	0.693118	0	0	0	0	0	0	0	0	0	0	0	0	0	0	0	0
7n43	D7	AM	17.7034	1.44687	0.0484597	35.8359	0.0432676	18.8647	3.77812	0	6.46764	1.60609	0.0121149	0	0.0034614	0	0	1.05919	0	3.99273	4.1433	3.87504	0	0	0.0778816	0.046729	0	0.347871	0	0	0.00865351	0	0.508827	0	0	0.0519211	0	0	0	0	0	0	0	0	0	0	0	0	0
7n44	D7	AM	17.2683	26.5543	16.9527	8.42956	0.454246	0.395298	5.08686	7.87822	0.0381428	0.0312077	0.63109	0.058948	0.481986	0	0.447311	7.84701	2.36139	0	0.970907	0	0	0.284337	1.68522	0.915427	0	0	0	0	0	0.156039	0	0	0	0	0.0624155	0.329415	0.0728181	0	0	0.145636	0	0.00693505	0	0	0	0	0
7n45	D7	BU	18.9116	0.297684	0.0621378	27.7438	0.0231211	23.9679	0.374272	0.0346816	5.82506	2.1228	0.0115605	0	0	0.0043352	0.0101155	2.09824	0.287568	1.25576	0	1.79477	9.95217	0.0346816	0	0	0	3.28174	0	0	0	0	1.59969	0	0	0.0332365	0.0158957	0	0	0	0	0	0	0	0	0	0	0	0
7n46	D7	BU	18.2978	1.49317	0.0765027	11.3292	0.010929	18.9481	23.2158	0	5.09153	3.49727	0.00956284	0.00956284	0	0	0.00546448	1.46175	0.00409836	1.6653	0	1.93989	9.22814	0.0300546	0	0	0	3.06967	0	0	0	0	0.512295	0	0	0.0819672	0.0218579	0	0	0	0	0	0	0	0	0	0	0	0
7n48	D7	BU	40.4695	0.936154	0.0313131	1.71358	0	23.9221	6.86945	0.0194357	5.29731	2.16276	0.00971786	0.0129571	0.00323929	0	0	2.61518	0	2.76419	0	2.01268	5.77025	0	0	0	0	1.96193	0	0	0	0	3.21013	0	0	0.200836	0.00755833	0	0	0	0	0	0	0	0	0	0	0	0
7n49	D7	BU	34.5293	3.42127	0.226865	4.28483	0	17.3753	9.75703	0.0311025	3.12123	1.43437	0	0.0182956	0.00914779	0.0109774	0	13.235	0	0.12624	0	6.7346	1.03919	0.387866	0.0878188	0	0	2.61444	0	0	0	0	1.25691	0	0	0.0585459	0.00548868	0	0	0	0	0	0	0	0	0	0	0	0
7n50	D7	BU	4.4214	0.90327	0.913009	54.3691	0	18.3381	0.762058	0.0267816	3.45969	0.764492	0	0	0.348161	0	0.0146081	6.14272	0	0.0779101	0	3.44509	0.538066	3.10423	0.0633019	0	0	1.10778	0	0	0	0	1.00309	0	0	0.031651	0	0	0	0	0	0	0	0	0	0	0	0	0
7n51	D7	BU	13.5827	0.990786	0.234146	12.4921	0	14.9355	29.1621	0	3.57073	2.09431	0.0130081	0.0173442	0.0216802	0	0	6.67317	0	0.407588	0	3.0981	2.35447	8.11924	0.0325203	0	0	1.64336	0	0	0	0	0.407588	0	0	0.0607046	0	0	0	0	0	0	0	0	0	0	0	0	0
7n53	D7	AMBU	6.43359	3.22378	0.0791397	0.307248	0	15.3135	16.7031	0	2.92817	0.0768121	0.00698292	0.0162935	0.00931055	0.00698292	0	2.09953	12.0013	0.174573	9.07546	4.01518	5.68875	0.0558633	1.06606	0	0	3.14231	0	14.2777	0	0	1.07304	0	0	0	0.00698292	0	0	0	0	0	0	0	0	0	0	0	1.81323
7n54	D7	AMBU	10.9088	9.35539	0	0.0693505	0	26.3463	10.2223	0	3.0757	1.20323	0	0	0	0	0	3.39124	12.3791	0	0.877284	1.85166	7.11536	8.21457	0.724713	0	0	2.88151	0	0.142169	0	0	1.24137	0	0	0	0	0	0	0	0	0	0	0	0	0	0	0	0
7n55	D7	AMBU	11.5579	5.69044	1.53552	1.06583	0	15.59	22.7834	0	3.77195	1.60778	0	0.26736	0	0	0	2.63747	0.523882	0.263747	2.96987	3.17942	11.9011	0.0614206	0.823759	0	0	4.91365	0	8.07862	0	0	0.711757	0	0	0	0.0397428	0	0	0	0	0	0	0	0	0	0	0	0
7n56	D7	AMBU	11.0562	1.05039	0.041848	0.84533	0	12.2447	22.0204	0	2.38115	0.062772	0	0.020924	0	0	0	1.0462	25.8872	0.0544024	1.01272	3.18882	2.64061	0.334784	1.27636	0	0	1.86224	0	10.2318	0	0	2.71594	0	0	0	0	0	0	0	0	0	0	0	0	0	0	0	0
7n59	D7	AMBU	8.51912	0.874841	0.0317483	44.3206	0	17.5568	0	0	7.00931	0.903062	0	0.0141103	0.0105828	0	0	1.03711	0	0.857203	1.74263	2.56455	8.41329	0	0.299845	0.384507	0	2.81501	0	0	0	0	2.05658	0	0	0.11641	0	0	0	0	0	0	0	0	0	0	0	0	0
7n60	D7	AMBU	7.13891	0.171636	0.00872727	2.66473	0	25.1927	0	0	5.632	4.67491	0.0203636	0.0232727	0	0	0	1.83855	0	0.512	0.535273	2.21673	34.816	0	0.0669091	0	0	11.6073	0	0	0	0	2.45818	0	0	0	0	0	0	0	0	0	0	0	0	0	0	0	0
7n13	D7	M	25.5852	0.0455137	0.0585176	0.00650195	0	18.9835	0	0	12.2107	13.9597	0.0173385	0	0	0.00866927	0	2.4469	0	17.0481	0	8.59558	0	0	0	0	0	0	0	0	0	0	1.03381	0	0	0	0	0	0	0	0	0	0	0	0	0	0	0	0
7n14	D7	M	24.844	0.0611418	0	0	0	27.2667	0.0433088	0.0331185	9.826	11.3647	0.0152855	0	0	0	0	1.19991	0	15.4154	0	7.49497	0	0	0	0.0534991	0	0	0	0	0	0	2.3616	0	0	0	0.0203806	0	0	0	0	0	0	0	0	0	0	0	0
7n15	D7	M	21.8782	0.0333969	0.00636132	0.00954198	0	27.2026	0	0.0174936	16.9768	17.2328	0	0	0.00636132	0.00795165	0	1.19593	0	9.1285	0.00636132	6.20388	0	0	0	0	0	0	0	0	0	0	0.00954198	0	0	0	0	0	0	0	0	0	0	0	0	0	0	0	0
7n16	D7	M	23.841	0.0307924	0.0169358	0	0	19.6887	0.0107774	0	13.4378	11.2516	0.00769811	0	0	0	0.00769811	2.36178	0	16.9897	0	8.63574	0	0	0	0	0	0	0	0	0	0	3.71511	0	0	0	0	0	0	0	0	0	0	0	0	0	0	0	0
7n17	D7	M	16.8846	1.75568	0.0369358	0.465391	0	15.7888	32.8729	0.0172367	8.478	2.2851	0	0.0467854	0	0	0	0.869223	0	0.827362	0	8.99264	0	0	0.184679	7.27143	0	2.45746	0	0	0	0	0.359509	0	0	0.347197	0.0123119	0	0	0	0.0418606	0	0	0	0	0	0	0	0
7n18	D7	M	13.1932	0.549717	0.0863192	5.31393	0.0318018	12.5663	47.312	0.0181725	5.55926	4.45225	0	0.404337	0	0	0	0.72387	0	1.528	0	4.83842	0	0	0	1.17667	0	1.36899	0	0	0	0.00605749	0.527001	0	0	0.174153	0.00908623	0	0	0	0.00454311	0	0	0	0	0	0	0	0.0666323
7n26	D7	P	33.2538	0.167204	5.58902	8.1438	3.06868	11.8788	7.39138	0.0737663	4.26123	1.41385	0	0.74258	0.0147533	0	0.0245888	15.7171	0.098355	0.491775	0	0.727827	0	1.51467	0.789299	1.08191	0	0	0.0172121	1.86383	0	0	0.108191	0	0	0.314736	0	0	0	0	0.0491775	0	0.194251	0	0	0	0	0	0
7n27	D7	P	15.2247	0.0581998	0.0618373	24.2966	0.0272812	6.97852	29.1708	0.01455	4.32861	7.64782	0	0.26008	0.00909372	0.00727498	0	0.401942	0	3.36468	0	1.8824	0	3.36831	0	0	0	0	0	0	0	0	1.31131	0	0	1.53684	0	0	0	0	0.0491061	0	0	0	0	0	0	0	0
7n28	D7	P	28.284	0.179944	7.95494	6.65794	4.4472	17.6486	8.65369	0.0280433	2.81601	0.80157	0	2.67346	0	0	0	7.52027	0	1.18249	0	0.850646	0	2.49351	0.920754	1.38347	0	0	0	4.7323	0	0	0.303802	0	0	0.147227	0	0	0	0	0.0303802	0	0	0	0	0	0	0	0
7n29	D7	P	5.80982	0.132691	0.300086	17.5969	0.0367452	10.6132	32.199	0.030621	8.25542	5.40563	0	0.0653248	0.0081656	0.0163312	0	0.553219	0	0.13065	0	1.36774	0	0.0244968	0.106153	0.0469522	0	0	0	16.6986	0	0	0.596089	0	0	0	0.0061242	0	0	0	0	0	0	0	0	0	0	0	0
7n30	D7	P	10.3297	0.496262	0.10275	19.5444	0	17.861	27.8125	0.037165	13.1979	5.18779	0	0.0327926	0	0.0153032	0	0.861353	0	0.113681	0	1.98067	0	0.0459097	0.0480958	0	0	0	0	1.233	0	0	0.762975	0	0	0	0	0	0	0	0	0	0	0	0	0	0	0	0.314809
7p65	D7	P	16.8816	0.4186	0.445561	31.3567	0.0283797	23.4643	1.07275	0.0312176	3.9916	4.76211	0	6.48333	0	0.0227037	0	1.16924	0	4.04836	0	2.26754	0	1.4275	0.0170278	0.0241227	0	0	0	0	0.00567593	0	1.11106	0	0	0.918082	0	0	0	0	0.0525024	0	0	0	0	0	0	0	0
9n2	D9	C	28.5526	20.1306	25.161	2.09894	5.74471	0	0.306735	3.42667	0	0	0.0525831	0.398756	2.43197	1.05166	3.65453	0	0	0	0.788747	0	0	0.0394374	0.179659	0.626616	0.162131	0	3.43543	0	0.468866	0	0	0	0.482012	0	0.0788747	0	0	0	0	0	0	0	0	0	0	0	0.127076
9n25	D9	C	54.8459	6.90112	9.22149	0.943932	8.32807	0	0.407248	0.981816	0	0	0.107337	2.55083	2.63607	1.0197	0.612451	0.239929	0.514585	0	0.0220988	0	0	0.70716	1.53113	0.710317	0.220987	0	2.89494	0	1.96363	0	0	0.902892	0.366208	0	0.0947089	0	0.0189418	0.101023	0	0.0599823	0	0.135749	0	0.167319	0	0	0
9n3	D9	C	18.6619	34.6832	10.6893	1.26055	3.32887	0	0.184736	5.37907	0	0	0.0615786	0	1.74231	2.03934	3.83236	0.0434672	0	0	0.199225	0	0	0.206469	0.789655	0.55783	0.887456	0	11.5985	0	0.554207	0	0	0	1.57931	0	0.691854	0	0	0	0	0.105046	0.0326004	0	0	0	0	0	0
9n4	D9	C	4.70426	21.3947	21.2	1.57125	3.97797	0	0.313301	3.61246	0	0	0.0806988	0.0996867	3.89253	2.29279	4.10614	0.0806988	0	0	2.91465	0	0	0.412988	0.389253	0.783253	1.4953	0	20.5022	0	0.313301	0	0	0	1.85132	0	0.161398	0	0	0.0474699	0	0	0	0	0	0	0	0	0
9n5	D9	C	38.4328	4.99307	12.2719	1.68343	11.2179	0	0.334277	0.277058	0	0	0.0692646	1.14136	6.47473	0.813106	0.418599	0.277058	0.539059	0	0.0150575	0	0	0.587243	3.78546	4.20707	0.906463	0	3.15003	0	0.92152	0	0	2.02072	1.72559	0	0.948624	0	0.24092	0.283081	0	0.141541	0.0271035	0	0.144552	0.105403	0	0	0
9n6	D9	C	30.702	4.22128	13.7216	9.73358	18.5375	0.0295654	0.482901	0.072271	0	0	0.0492756	0.949377	3.22591	0.624158	0.312079	0.177392	1.65238	0	0.0197103	0	0	0.709569	3.32446	1.73779	0.939522	0	2.37509	0	0.988798	0	0	0.647154	1.96446	0	0.624158	0	0.197103	0.151112	0	0.0689859	0.0427056	0	0.272659	0	0	0	0
9n37	D9	AM	8.40314	16.2851	3.61794	13.4018	1.11935	19.5836	8.34507	0.19164	5.05379	6.3009	0.01597	4.33223	0.0116146	1.2747	0.0130664	1.98464	0.19164	0.101627	2.65393	1.52296	0	1.14549	0.172767	2.30694	0	0.283105	0	0	0	0.585084	0.756399	0	0	0.0101627	0	0	0	0	0.275846	0	0	0	0	0	0	0	0
9n39	D9	AM	8.96183	10.3151	5.18334	19.3006	1.14064	14.0829	8.45488	0.0558503	1.58099	8.40977	0	3.98041	0	0.582132	0	5.30148	0.096664	0	4.22959	0.760424	0	1.89247	0.133182	1.44996	0	0.163255	0	0	0	1.3447	0.2814	0	0	0.0622946	0	0	0	0	1.54448	0	0	0	0	0	0	0	0
9n41	D9	AM	22.6152	20.5855	10.3295	7.17364	2.37334	6.61159	0.160871	0.232369	0.800381	0.069512	0.0655399	0.691148	0.00595817	0.274076	0.250243	3.08633	0.0595817	0.0556096	6.70295	0.109233	0	1.81128	2.35149	10.113	0	0.0575957	0	0	0	0.764632	0.0834144	0	0.178745	0	0.280034	0.21648	0.0595817	0	0.77059	0.180731	0	0.0178745	0.641497	0	0	0	0.00993029
9n42	D9	AM	26.6295	32.2084	12.3645	3.35795	1.79184	5.4396	0.0975338	0.317681	0.273095	0	0.0418002	0.933538	0	0.0891737	0.794204	3.08485	0	0	5.36715	0.0724537	0	2.22377	1.66086	2.0287	0.0278668	0	0	0	0	0.512749	0	0	0.105894	0	0	0	0	0	0.0668803	0.0668803	0	0	0.0752404	0	0	0	0
9n43	D9	AM	39.2629	16.3715	6.02956	14.9349	0.148788	7.68574	0.468316	0.0707352	0.907361	0.124396	0.0292697	1.01468	0	0.124396	0.104883	2.06352	0	0	2.49524	0.160983	0	1.98058	0.721986	4.16606	0	0	0	0	0	0.814674	0.051222	0	0	0	0	0.068296	0	0	0.0707352	0.0292697	0	0	0.0634177	0	0	0	0
9n44	D9	AM	12.8446	10.9186	11.0704	21.9384	1.32464	10.6477	0.520926	0.151813	5.97428	5.32238	0.0327439	0.416741	0	0.35423	0.113115	8.00143	0.0446508	0.19051	4.89968	1.11627	0	2.14324	0.550694	0.0982318	0	0	0	0	0	0.800738	0.0982318	0	0	0.0922784	0.0208371	0.0863249	0	0	0.104185	0	0	0	0	0	0	0	0
9n45	D9	BU	23.092	15.0867	9.95895	11.7341	0.0192205	8.37463	7.60719	0.087865	2.79109	0.340477	0.108458	0.233391	0.0178476	0	0.0398138	4.91632	10.9378	0	0.377545	0.392647	0.18534	1.19853	0.473647	1.56235	0	0.0562885	0	0	0	0	0.186713	0	0	0	0.0109831	0.171611	0	0	0	0	0	0	0	0	0	0	0
9n46	D9	BU	8.34164	14.5638	15.5847	27.6183	0	5.44443	1.6868	0.289235	2.09027	0.0607637	0.860414	0	0.315971	0	0.0850691	2.22638	7.68296	0	2.41839	0.257638	0.0972219	1.66979	1.39513	3.53158	0	0	0	0	0	0	0.0996524	0	0.0996524	0	1.77916	0.814233	0.274652	0	0	0	0	0	0	0	0	0	0
9n48	D9	BU	26.9775	14.7015	0.821607	15.3527	0	11.3277	18.9887	0	0.244734	0.5288	0	0	0	0	0	4.16485	2.09335	0	2.02342	0.0655537	0.458876	0.284066	0.231623	1.17123	0	0	0	0	0	0	0.305917	0	0	0.0568132	0.0262215	0	0.109256	0	0	0.0655537	0	0	0	0	0	0	0
9n49	D9	BU	31.8514	26.4362	9.1567	9.84814	0.0840065	3.94184	1.62197	0	0.400646	0.0710824	0	0.187399	0.504039	0	0.41357	6.28756	0	0	0.142165	0.0581583	0.28433	1.10501	1.69952	4.10339	0.0840065	0	0.161551	0	0	0	0.0516963	0	0	0	0	0	0.820679	0	0	0.336026	0	0	0	0	0	0	0
9n50	D9	BU	47.9319	29.666	4.61143	1.98459	0.494541	3.42325	0.205523	0.102762	0.211946	0	0	0.179833	0.211946	0	0.642261	3.57739	0	0	0.61657	0.0192678	0.141297	0.834939	2.01028	2.00385	0	0	0	0	0	0	0	0	0	0	0	0	0.629416	0	0	0	0	0.134875	0	0	0	0	0
9n51	D9	BU	23.2564	5.15977	6.9582	20.6177	0.0374672	4.8975	18.0592	0	2.90103	0.818926	0	0	0.0856394	0.0160574	0.139164	2.61735	0	0	0	1.05443	1.76631	2.31226	0.706525	4.20168	0	0.722582	0	0	0	0	0.449607	0	0	0	0.192689	0	0.653	0	0	0	0	0	0	0	0	0	0
9n53	D9	AMBU	12.0108	12.8587	10.7948	6.5738	0.745434	1.66325	10.5852	0.0326127	0.638278	0.0232948	0	2.9631	0.326127	0.736116	0	3.44297	4.31886	0	3.3265	0.214312	0.214312	1.74245	2.32016	13.32	0.0605665	0	0	0.503168	0	0	0.116474	0	0	0	1.10883	0	0.917816	0	0	0	0	0	0.31681	0	0	0	2.00801
9n54	D9	AMBU	22.5852	24.0517	15.7076	3.78427	0.485848	5.44685	3.28505	0.369958	0.205037	0	0	0.726543	0.468019	0.138177	0.0490305	8.2193	2.13951	0	3.80655	0	0.0980611	1.27034	2.62982	2.34901	0.209494	0	0	0.0668598	0	0	0.0445732	0	0.0267439	0	0.196122	0	0	0	0.356586	0	0	0	0	0	0	0	0.280811
9n55	D9	AMBU	10.7728	17.2573	15.7062	10.2277	0.1958	1.83514	13.2606	0.0422314	0.149729	0.0921411	0	1.55104	0.399278	0.138212	0	3.01378	11.4101	0	2.722	0.0383921	0.188121	0.58356	2.59531	4.49956	0	0	0	0.14589	0	0	0.0652666	0	0	0	0.372404	0	0.337851	0	0	0	0	0.0230353	0.238031	0	0	0	0.541329
9n56	D9	AMBU	23.8151	18.3953	15.7767	5.38938	0.809547	1.58869	8.33492	0.0798145	0	0	0	0.748736	0.148227	0.463684	0.0380069	2.53126	5.71244	0	2.25381	0.205237	0	1.50507	2.7669	6.08491	0	0	0	0.0836152	0	0	0	0	0.372468	0	0.338262	0	0.0798145	0	0	0.0646118	0	0	0.22044	0	0	0	0.543499
9n59	D9	AMBU	17.4892	24.5614	2.65132	12.3928	0.301898	2.37035	1.04618	1.50949	0.224182	0.0239127	1.25542	7.35017	0.266029	0	0.257062	0.645643	0.0866836	0	4.96488	0.00896727	0.104618	0.947541	2.25975	7.06621	0.152444	0	0	0.0239127	0	0.00896727	0.0358691	0	0.367658	0	0.59184	0.0149454	0.505156	0	0	0.0179345	0	0	0	0	0	0	9.59199
9n60	D9	AMBU	13.1142	17.8435	0.511794	13.5722	0	5.21799	0.0692654	0	1.07746	0.138531	0	18.1129	0.30015	0	0	3.22854	0	0	5.77981	0.211644	2.13953	0.230885	0.946627	13.0065	0	0.773464	0	0.2001	0	0	0.138531	0	0	0	0	0	0	0	0	0	0	0	0	0	0	0	1.37761
9n13	D9	M	12.4874	5.85909	6.04361	2.41553	0.601486	26.1035	16.7002	0.1318	6.62353	0.69734	0	1.67985	0.642224	0.00479272	0.0311526	9.81788	0.270788	2.04409	0.469686	1.79248	0	1.09514	0.517613	2.99305	0	0	0	0	0	0.146178	0.687755	0	0	0	0	0	0	0	0	0.0742871	0	0	0	0	0	0	0
9n14	D9	M	7.6645	6.17129	5.50917	6.30882	0.170933	29.3279	4.69183	0.0353655	8.33448	0.75643	0.0176828	9.40134	0.184687	0.031436	0.023577	14.1993	0.856632	0.724994	0.0471541	1.28298	0	1.3321	0.367409	1.49518	0	0	0	0	0	0.526554	0.273101	0	0	0	0.117885	0	0	0	0	0	0	0	0	0	0	0	0
9n15	D9	M	12.6125	9.55079	5.6743	9.50834	0.868699	15.2839	11.1559	0.045721	2.52609	1.41082	0.031025	5.83269	0	0	0.0473539	17.0147	2.13909	0.427818	0.352705	0.509463	0	1.76026	0.726637	2.0852	0	0	0	0.125733	0	0.1241	0.127366	0	0	0	0.0179618	0	0	0	0	0	0	0	0	0	0	0	0
9n16	D9	M	6.08703	1.66949	5.59364	3.5828	0.0946617	19.377	10.1202	0.0286853	14.0902	4.42902	0	5.43301	0.0229483	0.0200797	0	14.3886	0.633946	5.28671	0.0258168	4.44336	0	0.854823	0.0889246	2.65626	0	0	0	0	0	0.421675	0.54789	0	0	0	0	0	0	0	0	0.0172112	0	0	0	0	0	0	0
9n17	D9	M	11.2734	2.38364	9.1582	22.9858	0.0326182	5.40459	0.120437	0.0175637	2.17288	0.343746	0	10.5181	0	0	0	3.52528	9.38653	0	10.4705	1.54811	0	2.3184	0.298582	0.158073	0	0.411492	0	0	0	4.11993	0.238364	0	0	0.218291	0.102873	0	0	0	0.544474	0	0	0	0	0	0	0	1.34989
9n18	D9	M	22.3332	0.255678	3.67166	34.8109	0.020811	3.51409	3.90356	0	4.10869	0.972173	0.011892	6.18682	0.202164	0	0	2.02759	1.01974	0.0475681	7.57819	2.9849	0	1.76894	0.214056	0.020811	0	0.894875	0	0	0	1.72434	0.243786	0	0	0.104055	0.020811	0	0	0	0.225948	0	0	0	0	0	0	0	0.992984
9n26	D9	P	6.70968	0.603295	5.30375	32.8087	1.36397	0.3305	3.5778	0	0.146889	0.0419683	0	5.15686	7.67496	0	0	1.29577	2.27678	0	1.42168	0	0	6.45263	3.65124	12.7479	0	0	0	0.393453	0	0.634771	0	0	0.482636	0	2.62827	0.215088	0.414437	0	0.393453	0	0.110167	0	0	0	0	0	0
9n27	D9	P	5.04681	0.102473	1.32051	19.8286	2.7761	4.65089	11.4328	0.0302762	2.85994	0.801155	0	3.27216	0	0	0	10.1681	0	0	2.25674	0.826773	0	0.714984	0.607853	28.7764	0	0.130421	0	2.50128	0	0	0.207276	0	0	0.0698682	0.13275	0	0	0	1.3275	0	0	0	0	0	0	0	0
9n28	D9	P	31.4987	4.06946	5.27746	2.40846	2.18196	1.95545	1.9177	0.0906002	0.528501	0.0830502	0	11.4534	0	0	0	1.7667	0.294451	0	1.20045	0	0	3.61646	4.19781	19.328	0	0	0	1.36655	0	0	0.279351	0	0.0528501	0	0.664402	0.0528501	0.558701	0	1.15515	0.218951	0.709702	0	0	0	0	0	0.0755002
9n29	D9	P	18.2911	2.88987	12.3597	15.7805	0.0379248	16.0005	11.3736	0.0455097	0.614381	0.314775	0	2.22998	0.0303398	0	0	4.74439	2.57888	0	0.970874	0.182039	0	2.33996	0.921572	0.694023	0	0	0	3.0264	0	0.686438	0.32236	0	0	0	0	0	0.364078	0	1.64593	0.0834345	0	0	0	0	0	0	0.314775
9n30	D9	P	26.3617	1.42974	17.6617	9.218	0.0211422	17.8176	3.68667	0.0449272	3.10262	1.49317	0	3.85052	0	0	0	5.98589	0.235207	0.0687122	1.04918	0.573482	0	1.72573	0	0	0	0.0581411	0	2.71149	0	0.396416	0.14271	0	0	0	0.0449272	0	0	0	0.158567	0	0	0	0	0	0	0	2.05872
9p65	D9	P	3.77729	0.101231	5.42477	14.7559	0.232235	0.801906	13.3466	0.0277888	0.0595474	0.0357285	0	3.60262	0.0138944	0	0.0138944	11.1413	0.956729	0.0357285	1.29813	0.127035	0	3.20167	0.46447	36.1493	0	0	0	0.978563	0	0.11711	0.851528	0	0	0	0.0992457	0.0436681	0	0	1.00238	0	0	0	0	0	0	0	0
[truncated: 76 more columns]

## Sheet: health index
Treatment	Days	Cage	number	health index value
C	0	1	0n2	4.78407
C	0	1	0n25	3.13949
C	0	1	0n3	2.94339
C	0	1	0n4	5.02081
C	0	1	0n5	5.09646
C	0	1	0n6	3.20816
AMBU	0	6	0n53	5.10272
AMBU	0	6	0n54	3.57967
AMBU	0	6	0n55	3.2999
AMBU	0	6	0n56	2.95335
AMBU	0	6	0n59	4.86297
AMBU	0	6	0n60	2.18731
M	0	2	0n13	4.6757
M	0	2	0n14	3.31894
M	0	2	0n15	2.81306
M	0	2	0n16	3.13361
M	0	2	0n17	3.46785
M	0	2	0n18	3.11142
P	0	3	0n26	1.9843
P	0	3	0n27	2.55129
P	0	3	0n28	1.67182
P	0	3	0n29	2.11295
P	0	3	0n30	1.65105
P	0	3	0p65	2.62481
C	6	1	6n2	2.51958
C	6	1	6n25	2.19974
C	6	1	6n3	-2.06154
C	6	1	6n4	2.27489
C	6	1	6n5	4.78464
C	6	1	6n6	2.64095
AMBU	6	6	6n53	-3.94373
AMBU	6	6	6n54	-3.01749
AMBU	6	6	6n55	-3.7948
AMBU	6	6	6n56	-2.98499
AMBU	6	6	6n59	-5.11504
AMBU	6	6	6n60	-4.36558
M	6	2	6n13	-3.09885
M	6	2	6n14	-3.37175
M	6	2	6n15	-3.15972
M	6	2	6n16	-3.35927
M	6	2	6n17	-2.89591
M	6	2	6n18	-1.96403
P	6	3	6n27	-3.89534
P	6	3	6n28	-1.55316
P	6	3	6n29	-1.25871
P	6	3	6n30	1.81431
P	6	3	6p65	-2.95653
C	11	1	11n2	5.11093
C	11	1	11n25	2.27441
C	11	1	11n3	2.77435
C	11	1	11n4	2.29664
C	11	1	11n5	5.29423
C	11	1	11n6	5.00098
AMBU	11	6	11n53	2.94802
AMBU	11	6	11n54	1.65567
AMBU	11	6	11n55	3.60765
AMBU	11	6	11n56	3.30456
AMBU	11	6	11n59	2.25058
AMBU	11	6	11n60	3.17081
M	11	2	11n13	1.90223
M	11	2	11n14	1.30293
M	11	2	11n15	1.37672
M	11	2	11n16	0.971452
M	11	2	11n17	1.85869
M	11	2	11n18	1.55685
P	11	3	11n26	3.29834
P	11	3	11n27	3.31958
P	11	3	11n28	2.82115
P	11	3	11n29	1.51153
P	11	3	11n30	0.727863
P	11	3	11p65	2.31007
C	13	1	13n2	1.41071
C	13	1	13n25	5.03064
C	13	1	13n3	4.6893
C	13	1	13n4	1.86557
C	13	1	13n5	4.93889
C	13	1	13n6	3.52422
AMBU	13	6	13n53	2.69155
AMBU	13	6	13n54	2.7407
AMBU	13	6	13n55	3.0244
AMBU	13	6	13n56	3.36888
AMBU	13	6	13n59	3.23842
AMBU	13	6	13n60	3.56937
M	13	2	13n13	3.21095
M	13	2	13n14	4.83917
M	13	2	13n15	1.75017
M	13	2	13n16	2.24141
M	13	2	13n17	1.17111
M	13	2	13n18	2.79485
P	13	3	13n26	1.98423
P	13	3	13n27	3.10603
P	13	3	13n28	3.31735
P	13	3	13n29	2.68418
P	13	3	13n30	2.57514
P	13	3	13p65	2.77074
C	15	1	15n2	4.82602
C	15	1	15n25	3.59963
C	15	1	15n3	1.2171
C	15	1	15n4	4.97553
C	15	1	15n5	5.02715
C	15	1	15n6	1.89651
AMBU	15	6	15n53	2.41263
AMBU	15	6	15n54	3.10088
AMBU	15	6	15n55	3.18833
AMBU	15	6	15n56	3.06226
AMBU	15	6	15n59	3.05571
AMBU	15	6	15n60	3.69737
M	15	2	15n13	3.43947
M	15	2	15n14	2.04614
M	15	2	15n15	2.04061
M	15	2	15n16	2.83515
M	15	2	15n17	2.78554
M	15	2	15n18	2.23883
P	15	3	15n26	2.33176
P	15	3	15n27	2.63352
P	15	3	15n28	2.03602
P	15	3	15n29	3.38338
P	15	3	15n30	3.23957
P	15	3	15p65	2.89478
C	17	1	17n2	2.36549
C	17	1	17n25	4.97422
C	17	1	17n3	3.67243
C	17	1	17n4	3.90041
C	17	1	17n5	2.54124
C	17	1	17n6	4.98751
AMBU	17	6	17n53	1.99926
AMBU	17	6	17n54	4.87464
AMBU	17	6	17n55	3.19569
AMBU	17	6	17n56	-0.484451
AMBU	17	6	17n59	3.54134
AMBU	17	6	17n60	2.09503
M	17	2	17n13	-3.19039
M	17	2	17n14	2.9412
M	17	2	17n15	2.92596
M	17	2	17n16	2.49085
M	17	2	17n17	2.91957
M	17	2	17n18	2.52954
P	17	3	17n26	2.02878
P	17	3	17n27	2.69821
P	17	3	17n28	2.52308
P	17	3	17n29	2.25178
P	17	3	17n30	2.60244
P	17	3	17p65	2.56873
C	7	1	7n2	3.08594
C	7	1	7n25	2.7024
C	7	1	7n3	4.93576
C	7	1	7n4	3.39421
C	7	1	7n5	2.40547
C	7	1	7n6	1.99705
AMBU	7	6	7n53	-0.579772
AMBU	7	6	7n54	-1
AMBU	7	6	7n55	-0.966364
AMBU	7	6	7n56	-0.739718
AMBU	7	6	7n59	-1.35312
AMBU	7	6	7n60	-1.87973
M	7	2	7n13	-3.30596
M	7	2	7n14	-2.95875
M	7	2	7n15	-3.4041
M	7	2	7n16	-3.44653
M	7	2	7n17	-1.01372
M	7	2	7n18	-0.918689
P	7	3	7n26	-0.432791
P	7	3	7n27	-0.739648
P	7	3	7n28	-0.611888
P	7	3	7n29	-0.546381
P	7	3	7n30	-0.756165
P	7	3	7p65	-0.788998
C	9	1	9n2	4.672
C	9	1	9n25	4.79238
C	9	1	9n3	4.69016
C	9	1	9n4	1.36529
C	9	1	9n5	3.63177
C	9	1	9n6	3.62319
AMBU	9	6	9n53	0.952889
AMBU	9	6	9n54	0.773421
AMBU	9	6	9n55	0.945371
AMBU	9	6	9n56	1.57622
AMBU	9	6	9n59	0.913617
AMBU	9	6	9n60	0.0283556
M	9	2	9n13	-0.211914
M	9	2	9n14	-0.160227
M	9	2	9n15	-0.0408595
M	9	2	9n16	-0.57306
M	9	2	9n17	-0.052582
M	9	2	9n18	-0.15538
P	9	3	9n26	1.76633
P	9	3	9n27	0.00634571
P	9	3	9n28	1.08415
P	9	3	9n29	0.214215
P	9	3	9n30	-0.300311
P	9	3	9p65	0.837772
